# Supplementary material for: Comparative analysis reveals signatures of differentiation amid genomic polymorphism in Lake Malawi cichlids
Source: Genome Biol. 2008 Jul 10;9(7):R113. doi: 10.1186/gb-2008-9-7-r113 (PMC2530870; doi:10.1186/gb-2008-9-7-r113)
Supplement: Additional data file 2 — Presented is a list of human gene homologs found in the five cichlid species. [file gb-2008-9-7-r113-S2.xls]

## Sheet: humanhits.table
Supplementary Table 2. Human gene homologs present in the five cichlid species. "1" and "0" indicates the presence and absence of the cichlid homolog of the human gene respectively. CC – C. conophorus; LF – L. fuelleborni; MA – M. auratus; MZ – M. zebra; RE – R. esox
S/No.	Human gene description	Gene homolog identified in
		CC	LF	MA	MZ	RE
1	11-beta-hydroxysteroid dehydrogenase 1 [NP_861420.1]	1	0	1	0	0
2	15 kDa selenoprotein isoform 1 precursor [NP_004252.2]	1	0	0	1	0
3	1-acylglycerol-3-phosphate O-acyltransferase 3 [NP_001032642.1]	0	0	1	0	0
4	1-acylglycerol-3-phosphate O-acyltransferase 4 [NP_064518.1]	0	0	1	0	0
5	1-acylglycerol-3-phosphate O-acyltransferase 5 [NP_060831.2]	1	0	1	0	1
6	1D-myo-inositol-trisphosphate 3-kinase B [NP_002212.2]	1	0	0	0	0
7	2,3-bisphosphoglycerate mutase [NP_001715.1]	0	0	1	1	0
8	2,4-dienoyl CoA reductase 1 precursor [NP_001350.1]	1	0	0	0	0
9	24-dehydrocholesterol reductase precursor [NP_055577.1]	0	0	1	0	0
10	2B28 protein [NP_056937.2]	0	0	1	0	0
11	2-hydroxyphytanoyl-CoA lyase [NP_036392.2]	0	1	1	0	0
12	2-oxoglutarate and iron-dependent oxygenase domain containing 2 [NP_078899.1]	0	0	0	0	1
13	2'-phosphodiesterase [NP_808881.2]	1	0	1	0	1
14	3'(2'), 5'-bisphosphate nucleotidase 1 [NP_006076.3]	0	0	1	1	0
15	3-hydroxy-3-methylglutaryl-Coenzyme A reductase [NP_000850.1]	0	1	1	1	1
16	3-hydroxy-3-methylglutaryl-Coenzyme A synthase 1 (soluble) [NP_002121.3]	1	0	0	1	0
17	3-hydroxybutyrate dehydrogenase precursor [NP_004042.1]	0	0	0	1	0
18	3-hydroxybutyrate dehydrogenase, type 2 [NP_064524.3]	0	0	0	1	0
19	3-hydroxyisobutyrate dehydrogenase [NP_689953.1]	0	0	1	1	0
20	3-hydroxymethyl-3-methylglutaryl-Coenzyme A lyase (hydroxymethylglutaricaciduria) [NP_000182.2]	0	0	0	1	0
21	3-mercaptopyruvate sulfurtransferase [NP_001013458.1]	0	1	0	0	1
22	3-oxo-5 alpha-steroid 4-dehydrogenase 2 [NP_000339.2]	0	0	1	0	0
23	3-oxoacyl-ACP synthase, mitochondrial [NP_060367.1]	0	1	0	0	0
24	3'-phosphoadenosine 5'-phosphosulfate synthase 1 [NP_005434.4]	1	0	0	1	1
25	3'-phosphoadenosine 5'-phosphosulfate synthase 2 isoform a [NP_004661.2]	0	0	0	0	1
26	3'-phosphoadenosine 5'-phosphosulfate synthase 2 isoform b [NP_001015880.1]	1	0	0	1	0
27	3-phosphoinositide dependent protein kinase-1 isoform 1 [NP_002604.1]	0	0	1	0	0
28	43 kD receptor-associated protein of the synapse isoform 2 [NP_116034.2]	0	0	1	0	1
29	4-aminobutyrate aminotransferase precursor [NP_065737.2]	1	0	0	1	0
30	4-hydroxyphenylpyruvate dioxygenase [NP_002141.1]	1	0	0	0	1
31	5' nucleotidase, cytosolic IB isoform 2 [NP_150278.2]	1	0	1	0	0
32	5' nucleotidase, ecto [NP_002517.1]	1	1	0	1	0
33	5,10-methylenetetrahydrofolate reductase (NADPH) [NP_005948.3]	0	0	0	1	1
34	5',3'-nucleotidase, mitochondrial precursor [NP_064586.1]	0	1	0	0	0
35	52kD Ro/SSA autoantigen [NP_003132.2]	1	1	1	1	1
36	5'-3' exoribonuclease 1 [NP_061874.2]	0	0	1	0	1
37	5'-3' exoribonuclease 2 [NP_036387.2]	0	0	0	1	1
38	5-aminoimidazole-4-carboxamide ribonucleotide formyltransferase/IMP cyclohydrolase [NP_004035.2]	1	0	0	0	0
39	5-azacytidine induced 1 isoform a [NP_055799.1]	0	1	1	0	0
40	5-azacytidine induced 1 isoform b [NP_001009811.1]	1	1	0	0	0
41	5-azacytidine induced 2 [NP_071906.1]	1	0	0	0	0
42	5-hydroxytryptamine (serotonin) receptor 1A [NP_000515.2]	1	1	0	0	1
43	5-hydroxytryptamine (serotonin) receptor 1B [NP_000854.1]	0	0	1	0	0
44	5-hydroxytryptamine (serotonin) receptor 1D [NP_000855.1]	0	0	1	0	0
45	5-hydroxytryptamine (serotonin) receptor 2A [NP_000612.1]	0	0	0	0	1
46	5-hydroxytryptamine (serotonin) receptor 2C [NP_000859.1]	1	0	0	0	0
47	5-hydroxytryptamine (serotonin) receptor 3A isoform a precursor [NP_998786.1]	1	1	1	1	1
48	5-hydroxytryptamine receptor 3 subunit C [NP_570126.2]	0	1	0	1	1
49	5-hydroxytryptamine receptor 5A [NP_076917.1]	0	1	0	0	0
50	5-hydroxytryptamine receptor 7 isoform d [NP_062873.1]	0	0	0	1	1
51	5-methyltetrahydrofolate-homocysteine methyltransferase [NP_000245.1]	1	1	1	0	0
52	5'-nucleotidase domain containing 2 [NP_075059.1]	1	0	0	1	0
53	5'-nucleotidase domain containing 3 isoform 1 [NP_001026871.1]	1	0	0	0	0
54	5'-nucleotidase domain containing 3 isoform 2 [NP_057659.1]	0	0	0	1	0
55	5'-nucleotidase, cytosolic IA [NP_115915.1]	1	0	1	1	1
56	5'-nucleotidase, cytosolic II [NP_036361.1]	1	0	0	0	1
57	5'-nucleotidase, cytosolic III isoform 1 [NP_001002010.1]	0	0	0	0	1
58	5'-nucleotidase, cytosolic III isoform 2 [NP_001002009.1]	0	0	1	0	1
59	5'-nucleotidase, cytosolic III-like [NP_443167.2]	0	0	1	0	0
60	5'-nucleotidase, cytosolic II-like 1 protein [NP_689942.2]	0	1	0	0	0
61	5-oxoprolinase (ATP-hydrolysing) [NP_060040.1]	0	1	1	1	0
62	5T4 oncofetal trophoblast glycoprotein [NP_006661.1]	1	0	0	1	0
63	60kD Ro/SSA autoantigen [NP_004591.2]	1	0	0	0	0
64	60S ribosome subunit biogenesis protein NIP7 homolog [NP_057185.1]	0	0	1	0	0
65	6-phosphofructo-2-kinase/fructose-2,6-biphosphatase 1 [NP_002616.1]	1	1	1	1	0
66	6-phosphofructo-2-kinase/fructose-2,6-biphosphatase 2 isoform b [NP_001018063.1]	1	1	1	0	1
67	6-phosphofructo-2-kinase/fructose-2,6-biphosphatase 3 [NP_004557.1]	1	0	1	0	1
68	6-phosphofructo-2-kinase/fructose-2,6-biphosphatase 4 [NP_004558.1]	0	0	1	0	1
69	6-phosphogluconolactonase [NP_036220.1]	0	0	1	0	0
70	6-pyruvoyltetrahydropterin synthase [NP_000308.1]	0	0	1	0	0
71	8-oxoguanine DNA glycosylase isoform 1b [NP_058212.1]	0	1	0	0	0
72	a disintegrin-like and metalloprotease (reprolysin type) with thrombospondin type 1 motif, 15 preproprotein [NP_620686.1]	1	0	1	1	0
73	a disintegrin-like and metalloprotease (reprolysin type) with thrombospondin type 1 motif, 20 isoform 1 [NP_079279.2]	0	0	0	1	0
74	a disintegrin-like and metalloprotease (reprolysin type) with thrombospondin type 1 motif, 20 isoform 2 [NP_787047.1]	0	0	1	0	0
75	A20-binding inhibitor of NF-kappaB activation 2 [NP_077285.2]	0	0	1	0	0
76	AAA-ATPase TOB3 [NP_114127.3]	0	0	0	0	1
77	aarF domain containing kinase 1 [NP_065154.2]	1	0	1	1	0
78	aarF domain containing kinase 4 [NP_079152.3]	0	0	1	1	1
79	aarF domain containing kinase 5 [NP_777582.3]	0	0	0	1	0
80	AAT1-alpha [NP_203528.2]	0	1	1	0	0
81	abhydrolase domain containing 10 [NP_060864.1]	0	0	0	1	0
82	abhydrolase domain containing 14B [NP_116139.1]	0	0	0	0	1
83	abhydrolase domain containing 4 [NP_071343.2]	0	0	0	0	1
84	abhydrolase domain containing 6 [NP_065727.3]	0	0	1	0	0
85	abhydrolase domain containing 7 [NP_775838.2]	1	1	0	0	0
86	abhydrolase domain containing 8 [NP_078803.3]	0	0	1	0	0
87	ABI gene family, member 3 (NESH) binding protein [NP_056244.2]	0	0	0	1	1
88	abl interactor 2 [NP_005750.3]	1	0	0	0	0
89	abl-interactor 1 isoform c [NP_001012769.1]	0	0	1	1	0
90	abl-interactor 1 isoform d [NP_001012770.1]	0	0	1	1	0
91	Abl-philin 2 isoform 4 [NP_932162.1]	0	0	0	0	1
92	abnormal cell LINeage LIN-41 [NP_001034200.1]	0	1	0	0	0
93	ABO blood group (transferase A, alpha 1-3-N-acetylgalactosaminyltransferase; transferase B, alpha 1-3-galactosyltransferase) [NP_065202.2]	1	0	0	1	0
94	absent in melanoma 1 [NP_001615.1]	1	0	0	1	1
95	ABT1-associated protein [NP_057733.2]	0	1	1	1	0
96	acetoacetyl-CoA synthetase [NP_076417.2]	0	1	1	0	0
97	acetylcholinesterase collagen-like tail subunit isoform IV precursor [NP_536801.2]	0	0	1	0	0
98	acetylcholinesterase isoform E4-E6 precursor [NP_000656.1]	1	1	1	1	0
99	acetyl-Coenzyme A acetyltransferase 1 precursor [NP_000010.1]	0	0	1	0	0
100	acetyl-Coenzyme A acetyltransferase 2 [NP_005882.1]	1	1	0	0	0
101	acetyl-Coenzyme A acyltransferase 1 [NP_001598.1]	1	0	0	1	1
102	acetyl-coenzyme A acyltransferase 2 [NP_006102.1]	0	0	0	1	0
103	acetyl-Coenzyme A carboxylase alpha isoform 3 [NP_942134.1]	1	1	1	1	1
104	acetyl-Coenzyme A carboxylase alpha isoform 4 [NP_942135.1]	0	1	0	1	1
105	acetyl-Coenzyme A carboxylase beta [NP_001084.2]	0	1	1	1	1
106	acetyl-coenzyme A transporter [NP_004724.1]	1	0	0	0	0
107	acetylserotonin O-methyltransferase [NP_004034.1]	1	0	1	0	0
108	acetylserotonin O-methyltransferase-like [NP_004183.1]	0	0	0	0	1
109	achaete-scute complex-like 4 [NP_982260.1]	0	0	0	0	1
110	achalasia, adrenocortical insufficiency, alacrimia (Allgrove, triple-A) [NP_056480.1]	0	0	0	1	1
111	acheron isoform 1 [NP_060827.2]	0	0	0	1	1
112	acid alpha-glucosidase preproprotein [NP_000143.1]	0	1	0	1	1
113	acid phosphatase 6, lysophosphatidic [NP_057445.2]	0	0	0	0	1
114	acid phosphatase-like 2 [NP_001032249.1]	1	0	0	0	0
115	acid sphingomyelinase-like phosphodiesterase 3A [NP_006705.1]	0	1	0	0	0
116	acid sphingomyelinase-like phosphodiesterase 3B isoform 1 [NP_055289.2]	1	0	0	0	0
117	acidic (leucine-rich) nuclear phosphoprotein 32 family, member A [NP_006296.1]	0	0	1	0	1
118	acidic (leucine-rich) nuclear phosphoprotein 32 family, member B [NP_006392.1]	0	0	1	0	1
119	Ac-like transposable element [NP_004720.1]	1	1	1	1	1
120	ACN9 homolog [NP_064571.1]	0	0	0	1	0
121	aconitase 1 [NP_002188.1]	0	0	0	0	1
122	aconitase 2 precursor [NP_001089.1]	1	1	0	1	0
123	ACRC protein [NP_443189.1]	1	1	1	1	0
124	acrosin precursor [NP_001088.1]	1	0	0	0	0
125	actin binding LIM protein family, member 2 [NP_115808.2]	0	0	1	1	1
126	actin binding LIM protein family, member 3 [NP_055760.1]	1	1	1	0	1
127	actin filament associated protein [NP_940997.1]	0	1	0	0	0
128	actin related protein 2/3 complex subunit 1A [NP_006400.2]	1	0	0	0	1
129	actin related protein 2/3 complex subunit 1B [NP_005711.1]	0	0	1	0	0
130	actin related protein 2/3 complex subunit 2 [NP_005722.1]	0	1	0	0	0
131	actin related protein 2/3 complex subunit 3 [NP_005710.1]	1	0	0	0	0
132	actin related protein 2/3 complex subunit 4 isoform a [NP_005709.1]	1	1	0	1	0
133	actin related protein 2/3 complex subunit 4 isoform b [NP_001020131.1]	0	1	0	0	1
134	actin related protein 2/3 complex subunit 5 [NP_005708.1]	0	0	1	0	0
135	actin, gamma 1 propeptide [NP_001605.1]	1	0	1	1	1
136	actin, gamma 2 propeptide [NP_001606.1]	0	0	1	0	0
137	actin-binding LIM protein 1 isoform b [NP_001003407.1]	0	1	1	1	0
138	actinin, alpha 1 [NP_001093.1]	1	1	0	1	1
139	actinin, alpha 2 [NP_001094.1]	0	0	1	0	1
140	actinin, alpha 4 [NP_004915.2]	0	1	1	0	0
141	actin-related protein 2 isoform b [NP_005713.1]	1	0	0	0	1
142	actin-related protein 3-beta isoform 2 [NP_001035225.1]	0	0	0	0	1
143	actin-related protein 8 [NP_075050.3]	0	1	1	1	0
144	activating signal cointegrator 1 complex subunit 1 [NP_057031.2]	0	1	0	0	0
145	activating signal cointegrator 1 complex subunit 2 [NP_115580.2]	1	0	0	0	0
146	activating signal cointegrator 1 complex subunit 3 isoform a [NP_006819.2]	1	0	1	1	0
147	activating signal cointegrator 1 complex subunit 3-like 1 [NP_054733.2]	0	0	1	1	1
148	activating transcription factor 1 [NP_005162.1]	1	0	0	0	0
149	activating transcription factor 2 [NP_001871.2]	0	0	1	0	0
150	activating transcription factor 3 isoform 1 [NP_001665.1]	0	0	0	1	0
151	activating transcription factor 4 [NP_001666.2]	0	1	0	0	0
152	activating transcription factor 5 [NP_036200.2]	0	1	0	0	0
153	activating transcription factor 7 [NP_006847.1]	0	0	0	1	1
154	activator of basal transcription 1 [NP_037507.1]	0	0	1	0	0
155	activator of cAMP-responsive element modulator (CREM) in testis [NP_065228.3]	0	0	0	1	0
156	active breakpoint cluster region-related protein isoform b [NP_001083.2]	1	0	0	0	0
157	activin A receptor type II-like 1 [NP_000011.1]	0	1	0	1	0
158	activin A receptor, type IC [NP_660302.1]	1	0	1	0	1
159	activin A receptor, type IIA precursor [NP_001607.1]	1	0	1	0	0
160	activin A type I receptor precursor [NP_001096.1]	1	0	1	1	0
161	activin A type IB receptor isoform a precursor [NP_004293.1]	1	1	1	0	1
162	activin A type IB receptor isoform b precursor [NP_064732.2]	0	0	0	0	1
163	activin A type IB receptor isoform c precursor [NP_064733.2]	1	0	0	0	1
164	activin A type IIB receptor precursor [NP_001097.1]	0	0	0	1	0
165	activity-dependent neuroprotector [NP_852107.1]	0	1	0	0	0
166	acute myelogenous leukemia 1 translocation 1 protein isoform MTG8a [NP_004340.1]	1	1	1	0	1
167	acyl-CoA synthetase long-chain family member 1 [NP_001986.2]	1	0	0	1	0
168	acyl-CoA synthetase long-chain family member 3 [NP_004448.2]	0	1	0	1	0
169	acyl-CoA synthetase long-chain family member 4 isoform 1 [NP_004449.1]	0	1	0	1	1
170	acyl-CoA synthetase long-chain family member 4 isoform 2 [NP_075266.1]	0	0	0	1	0
171	acyl-CoA synthetase long-chain family member 5 isoform a [NP_057318.2]	0	0	1	1	0
172	acyl-CoA synthetase long-chain family member 5 isoform b [NP_976313.1]	1	0	0	0	0
173	acyl-CoA synthetase long-chain family member 6 isoform a [NP_056071.2]	1	0	1	0	1
174	acyl-CoA synthetase short-chain family member 1 [NP_115890.2]	1	0	1	1	1
175	acyl-CoA synthetase short-chain family member 2 isoform a [NP_061147.1]	0	0	1	0	1
176	acyl-CoA synthetase short-chain family member 2 isoform b [NP_644803.1]	0	1	0	0	0
177	acyl-CoA thioesterase 1 [NP_001032238.1]	1	1	0	0	1
178	acyl-CoA thioesterase 7 isoform hBACHa [NP_009205.3]	1	0	0	0	0
179	acyl-Coenzyme A binding domain containing 3 [NP_073572.2]	0	0	0	0	1
180	acyl-Coenzyme A binding domain containing 4 [NP_078998.1]	0	0	1	0	0
181	acyl-Coenzyme A binding domain containing 5 [NP_663736.1]	0	0	1	0	0
182	acyl-Coenzyme A binding domain containing 6 [NP_115736.1]	0	1	0	1	0
183	acyl-Coenzyme A dehydrogenase, C-2 to C-3 short chain precursor [NP_000008.1]	1	1	0	0	0
184	acyl-Coenzyme A dehydrogenase, C-4 to C-12 straight chain [NP_000007.1]	0	0	1	0	1
185	acyl-Coenzyme A dehydrogenase, short/branched chain precursor [NP_001600.1]	0	1	0	0	0
186	acyl-Coenzyme A oxidase 3, pristanoyl [NP_003492.1]	0	0	1	0	0
187	acyl-Coenzyme A oxidase isoform a [NP_004026.2]	0	0	0	1	0
188	acyl-Coenzyme A oxidase isoform b [NP_009223.2]	1	0	0	0	0
189	acyl-Coenzyme A thioesterase 2, mitochondrial isoform b [NP_001028755.2]	0	1	1	0	0
190	acyltransferase like 1 [NP_060309.2]	0	0	1	0	0
191	acyltransferase like 2 [NP_079106.3]	0	1	0	1	0
192	ADAM metallopeptidase domain 10 [NP_001101.1]	1	1	1	1	1
193	ADAM metallopeptidase domain 11 preproprotein [NP_002381.2]	1	1	1	0	0
194	ADAM metallopeptidase domain 12 isoform 2 preproprotein [NP_067673.2]	0	1	1	0	1
195	ADAM metallopeptidase domain 17 preproprotein [NP_003174.3]	1	0	0	0	1
196	ADAM metallopeptidase domain 19 isoform 2 preproprotein [NP_150377.1]	0	1	0	1	0
197	ADAM metallopeptidase domain 22 isoform 4 preproprotein [NP_004185.1]	0	0	1	0	0
198	ADAM metallopeptidase domain 23 preproprotein [NP_003803.1]	1	1	0	0	0
199	ADAM metallopeptidase domain 28 isoform 1 preproprotein [NP_055080.1]	0	0	1	0	0
200	ADAM metallopeptidase domain 28 isoform 3 preproprotein [NP_068547.2]	0	0	1	0	0
201	ADAM metallopeptidase domain 33 isoform alpha preproprotein [NP_079496.1]	0	1	1	0	0
202	ADAM metallopeptidase domain 8 precursor [NP_001100.2]	0	1	1	0	0
203	ADAM metallopeptidase with thrombospondin type 1 motif, 1 preproprotein [NP_008919.3]	0	0	0	1	1
204	ADAM metallopeptidase with thrombospondin type 1 motif, 10 preproprotein [NP_112219.2]	1	1	0	0	1
205	ADAM metallopeptidase with thrombospondin type 1 motif, 12 preproprotein [NP_112217.2]	0	1	0	1	0
206	ADAM metallopeptidase with thrombospondin type 1 motif, 13 isoform 3 preproprotein [NP_620595.1]	0	1	0	1	1
207	ADAM metallopeptidase with thrombospondin type 1 motif, 13 isoform 4 preproprotein [NP_620597.1]	0	0	1	0	0
208	ADAM metallopeptidase with thrombospondin type 1 motif, 14 isoform 1 preproprotein [NP_631894.1]	1	0	0	0	0
209	ADAM metallopeptidase with thrombospondin type 1 motif, 16 preproprotein [NP_620687.1]	1	1	1	0	1
210	ADAM metallopeptidase with thrombospondin type 1 motif, 17 preproprotein [NP_620688.1]	1	1	1	0	1
211	ADAM metallopeptidase with thrombospondin type 1 motif, 18 isoform 1 preproprotein [NP_955387.1]	1	0	1	0	0
212	ADAM metallopeptidase with thrombospondin type 1 motif, 18 isoform 2 preproprotein [NP_620685.2]	1	0	0	0	0
213	ADAM metallopeptidase with thrombospondin type 1 motif, 19 preproprotein [NP_598377.2]	0	0	0	0	1
214	ADAM metallopeptidase with thrombospondin type 1 motif, 2 isoform 1 preproprotein [NP_055059.1]	0	1	1	1	0
215	ADAM metallopeptidase with thrombospondin type 1 motif, 2 isoform 2 [NP_067610.1]	1	1	1	1	0
216	ADAM metallopeptidase with thrombospondin type 1 motif, 3 proprotein [NP_055058.1]	1	1	1	0	1
217	ADAM metallopeptidase with thrombospondin type 1 motif, 5 preproprotein [NP_008969.1]	1	1	0	1	1
218	ADAM metallopeptidase with thrombospondin type 1 motif, 6 preproprotein [NP_922932.2]	1	1	1	0	1
219	ADAM metallopeptidase with thrombospondin type 1 motif, 7 preproprotein [NP_055087.2]	0	1	1	0	0
220	ADAM metallopeptidase with thrombospondin type 1 motif, 8 preproprotein [NP_008968.3]	0	0	1	0	0
221	ADAM metallopeptidase with thrombospondin type 1 motif, 9 preproprotein [NP_891550.1]	1	1	1	1	1
222	ADAMTS-like 1 isoform 1 [NP_640329.1]	0	0	0	0	1
223	ADAMTS-like 1 isoform 2 [NP_443098.2]	0	1	1	0	0
224	ADAMTS-like 1 isoform 3 [NP_644669.1]	0	0	1	0	1
225	ADAMTS-like 2 [NP_055509.2]	1	1	1	0	0
226	ADAMTS-like 3 [NP_997400.1]	1	1	1	0	1
227	adaptin-ear-binding coat-associated protein 1 [NP_056324.2]	1	0	0	0	0
228	adaptor protein containing pH domain, PTB domain and leucine zipper motif [NP_036228.1]	0	1	1	1	0
229	adaptor protein with pleckstrin homology and src homology 2 domains [NP_066189.1]	0	1	1	1	1
230	adaptor-related protein complex 1 beta 1 subunit isoform b [NP_663782.1]	0	1	1	1	1
231	adaptor-related protein complex 1, gamma 1 subunit isoform a [NP_001025178.1]	1	0	1	1	0
232	adaptor-related protein complex 1, gamma 1 subunit isoform b [NP_001119.3]	1	1	1	0	1
233	adaptor-related protein complex 1, mu 1 subunit [NP_115882.1]	1	1	1	0	0
234	adaptor-related protein complex 1, mu 2 subunit [NP_005489.2]	1	1	0	1	0
235	adaptor-related protein complex 1, sigma 1 subunit isoform 1 [NP_001274.1]	0	0	1	0	0
236	adaptor-related protein complex 2, alpha 1 subunit isoform 1 [NP_055018.2]	0	0	0	0	1
237	adaptor-related protein complex 2, alpha 1 subunit isoform 2 [NP_570603.2]	0	0	1	1	0
238	adaptor-related protein complex 2, alpha 2 subunit [NP_036437.1]	0	1	1	1	1
239	adaptor-related protein complex 2, beta 1 subunit isoform a [NP_001025177.1]	0	1	0	0	1
240	adaptor-related protein complex 2, beta 1 subunit isoform b [NP_001273.1]	1	0	0	0	0
241	adaptor-related protein complex 2, mu 1 subunit isoform b [NP_001020376.1]	0	0	0	1	0
242	adaptor-related protein complex 2, sigma 1 subunit isoform AP17 [NP_004060.2]	0	0	0	1	0
243	adaptor-related protein complex 2, sigma 1 subunit isoform AP17delta [NP_067586.1]	0	0	0	1	0
244	adaptor-related protein complex 3, beta 1 subunit [NP_003655.3]	0	1	1	0	0
245	adaptor-related protein complex 3, beta 2 subunit [NP_004635.2]	0	0	0	1	1
246	adaptor-related protein complex 3, delta 1 subunit [NP_003929.3]	0	0	0	1	0
247	adaptor-related protein complex 3, mu 1 subunit [NP_996895.1]	1	0	0	0	0
248	adaptor-related protein complex 3, mu 2 subunit [NP_006794.1]	0	1	0	0	1
249	adaptor-related protein complex 4, beta 1 subunit [NP_006585.1]	0	0	0	1	1
250	adaptor-related protein complex 4, epsilon 1 subunit [NP_031373.2]	0	0	1	1	1
251	additional sex combs like 1 [NP_056153.2]	1	0	0	0	1
252	adducin 1 (alpha) isoform b [NP_054908.2]	0	0	1	0	0
253	adducin 1 (alpha) isoform c [NP_054909.2]	0	0	1	0	0
254	adducin 2 isoform b [NP_059516.2]	0	1	0	0	0
255	adducin 3 (gamma) isoform b [NP_063968.1]	1	1	1	1	0
256	adenomatosis polyposis coli [NP_000029.2]	1	1	0	0	0
257	adenomatosis polyposis coli 2 [NP_005874.1]	0	0	0	1	1
258	adenomatosis polyposis coli down-regulated 1 [NP_694545.1]	1	0	0	1	0
259	adenomatosis polyposis coli down-regulated 1-like [NP_699191.1]	0	0	0	1	0
260	adenosine A1 receptor [NP_000665.1]	1	1	0	0	1
261	adenosine A2a receptor [NP_000666.2]	1	1	0	1	0
262	adenosine A3 receptor isoform 2 [NP_000668.1]	0	1	0	0	0
263	adenosine deaminase [NP_000013.2]	1	0	0	0	0
264	adenosine deaminase, RNA-specific isoform b [NP_056655.2]	0	1	0	0	0
265	adenosine deaminase, RNA-specific isoform d [NP_001020278.1]	0	1	0	0	0
266	adenosine kinase isoform a [NP_001114.2]	1	0	1	1	0
267	adenosine monophosphate deaminase 1 (isoform M) [NP_000027.1]	1	1	1	1	1
268	adenosine monophosphate deaminase 2 (isoform L) isoform 1 [NP_004028.3]	1	0	1	0	1
269	adenosine monophosphate deaminase 2 (isoform L) isoform 3 [NP_981949.1]	1	0	0	1	0
270	adenosylhomocysteinase 3 [NP_056143.1]	0	1	1	1	1
271	adenylate cyclase 2 [NP_065433.1]	1	1	1	1	1
272	adenylate cyclase 3 [NP_004027.1]	1	1	0	1	1
273	adenylate cyclase 4 [NP_640340.2]	0	0	1	0	1
274	adenylate cyclase 5 [NP_899200.1]	1	1	1	1	1
275	adenylate cyclase 6 isoform b [NP_066193.1]	0	0	1	1	0
276	adenylate cyclase 7 [NP_001105.1]	1	1	0	0	0
277	adenylate cyclase 8 [NP_001106.1]	1	1	1	1	1
278	adenylate cyclase 9 [NP_001107.2]	0	1	1	1	1
279	adenylate kinase 1 [NP_000467.1]	0	0	0	0	1
280	adenylate kinase 2 isoform b [NP_037543.1]	0	0	0	0	1
281	adenylate kinase 3 [NP_057366.2]	0	1	0	0	1
282	adenylate kinase 3-like 2 [NP_001002921.1]	1	0	0	1	1
283	adenylate kinase 5 isoform 2 [NP_036225.2]	0	1	0	1	1
284	adenylate kinase 7 [NP_689540.1]	0	0	0	1	0
285	adenylosuccinate lyase [NP_000017.1]	1	1	1	1	1
286	adenylosuccinate synthase [NP_001117.2]	0	1	1	1	1
287	adenylosuccinate synthase-like 1 isoform 1 [NP_954634.1]	0	0	0	1	1
288	adenylosuccinate synthase-like 1 isoform 2 [NP_689541.1]	0	0	0	1	0
289	adenylyl cyclase-associated protein [NP_006358.1]	0	0	0	0	1
290	adenylyl cyclase-associated protein 2 [NP_006357.1]	1	1	1	0	1
291	adhesion regulating molecule 1 precursor [NP_783163.1]	1	1	1	0	0
292	adipocyte enhancer binding protein 1 precursor [NP_001120.3]	1	0	0	1	0
293	adipocyte-specific adhesion molecule [NP_079045.1]	0	0	1	0	1
294	adiponectin receptor 1 [NP_057083.2]	1	1	0	1	1
295	adiponectin receptor 2 [NP_078827.2]	1	1	0	0	0
296	adipose differentiation-related protein [NP_001113.2]	1	1	1	0	0
297	adlican [NP_056234.1]	1	1	1	1	1
298	ADMP [NP_001035189.1]	1	0	0	0	0
299	ADP-dependent glucokinase [NP_112574.3]	0	1	0	0	1
300	ADP-ribosylarginine hydrolase [NP_001116.1]	1	0	0	1	0
301	ADP-ribosylation factor 1 [NP_001649.1]	0	1	1	0	1
302	ADP-ribosylation factor 3 [NP_001650.1]	0	1	1	1	1
303	ADP-ribosylation factor 5 [NP_001653.1]	0	0	0	0	1
304	ADP-ribosylation factor 6 [NP_001654.1]	0	0	1	0	0
305	ADP-ribosylation factor 7 [NP_079323.1]	0	0	0	1	0
306	ADP-ribosylation factor binding protein 2 [NP_055859.1]	0	0	0	0	1
307	ADP-ribosylation factor binding protein 3 isoform long [NP_619525.1]	1	0	0	1	1
308	ADP-ribosylation factor binding protein 3 isoform short [NP_054720.1]	1	0	0	1	0
309	ADP-ribosylation factor domain protein 1 isoform gamma [NP_150231.1]	0	0	1	1	0
310	ADP-ribosylation factor GTPase activating protein 3 [NP_055385.2]	0	0	1	0	0
311	ADP-ribosylation factor guanine nucleotide factor 6 isoform b [NP_996792.1]	1	0	0	0	0
312	ADP-ribosylation factor guanine nucleotide-exchange factor 2 [NP_006411.1]	1	0	1	0	1
313	ADP-ribosylation factor interacting protein 1 isoform 2 [NP_001020764.1]	0	1	1	0	0
314	ADP-ribosylation factor interacting protein 2 (arfaptin 2) [NP_036534.1]	1	0	1	1	0
315	ADP-ribosylation factor related protein 2 [NP_061960.1]	0	0	0	0	1
316	ADP-ribosylation factor-like 1 [NP_001168.1]	0	1	0	0	0
317	ADP-ribosylation factor-like 16 [NP_001035114.1]	0	1	0	0	0
318	ADP-ribosylation factor-like 2 [NP_001658.1]	0	0	0	1	0
319	ADP-ribosylation factor-like 3 [NP_004302.1]	0	0	1	0	0
320	ADP-ribosylation factor-like 4A [NP_005729.1]	0	0	0	0	1
321	ADP-ribosylation factor-like 4C [NP_005728.2]	1	1	0	0	1
322	ADP-ribosylation factor-like 4D [NP_001652.2]	0	1	0	0	1
323	ADP-ribosylation factor-like 5A isoform 2 [NP_817114.2]	0	1	0	0	0
324	ADP-ribosylation factor-like 6 [NP_816931.1]	0	0	0	1	1
325	ADP-ribosylation factor-like 6 interacting protein [NP_055976.1]	1	0	1	1	1
326	ADP-ribosylation factor-like 6 interacting protein 2 [NP_071769.1]	1	0	1	1	0
327	ADP-ribosylation factor-like 8 [NP_848930.1]	1	0	0	1	1
328	ADP-ribosylation-like factor 6 interacting protein 5 [NP_006398.1]	0	0	0	1	1
329	ADP-ribosylation-like factor 6 interacting protein 6 [NP_689735.1]	1	1	1	1	1
330	ADP-ribosylhydrolase like 1 isoform 1 [NP_612439.2]	1	0	0	0	0
331	adrenergic, beta-2-, receptor, surface [NP_000015.1]	0	0	1	0	0
332	adrenocortical dysplasia homolog [NP_075065.1]	0	0	0	1	0
333	adrenomedullin 2 precusor [NP_079142.2]	0	1	0	0	0
334	adrenomedullin receptor [NP_009195.1]	0	1	0	0	0
335	advillin [NP_006567.2]	1	1	1	0	1
336	AE binding protein 2 [NP_694939.1]	1	1	1	0	1
337	AER61 glycosyltransferase [NP_775925.1]	1	1	0	0	0
338	AF4/FMR2 family, member 3 isoform 2 [NP_001020279.1]	1	0	0	1	0
339	AFG3 ATPase family gene 3-like 1 isoform 2 [NP_001026975.1]	0	0	0	0	1
340	AFG3 ATPase family gene 3-like 2 [NP_006787.1]	1	0	1	1	1
341	aftiphilin protein isoform a [NP_982261.2]	0	1	0	0	1
342	A-gamma globin [NP_000550.2]	0	0	1	0	0
343	aggrecan 1 isoform 2 precursor [NP_037359.1]	1	1	0	0	0
344	agmatine ureohydrolase (agmatinase) [NP_079034.3]	1	0	0	0	0
345	agouti related protein homolog isoform 2 [NP_015531.1]	0	0	0	1	0
346	agrin [NP_940978.2]	0	1	0	1	0
347	AHA1, activator of heat shock 90kDa protein ATPase homolog 1 [NP_036243.1]	0	1	0	1	0
348	AHNAK nucleoprotein isoform 1 [NP_001611.1]	1	1	1	1	1
349	aiolos isoform 3 [NP_899052.1]	0	0	1	0	0
350	AKAP-associated sperm protein [NP_114122.2]	0	1	0	0	0
351	A-kinase anchor protein 10 precursor [NP_009133.2]	1	0	1	0	0
352	A-kinase anchor protein 11 isoform 1 [NP_057332.1]	1	0	0	0	0
353	A-kinase anchor protein 12 isoform 1 [NP_005091.2]	0	0	1	0	0
354	A-kinase anchor protein 13 isoform 2 [NP_009131.2]	1	0	0	1	1
355	A-kinase anchor protein 6 [NP_004265.3]	0	1	1	1	1
356	A-kinase anchor protein 7 isoform gamma [NP_057461.1]	0	0	1	0	1
357	A-kinase anchor protein 9 isoform 3 [NP_671714.1]	1	1	0	0	1
358	alanine aminotransferase 2 [NP_597700.1]	0	0	0	1	0
359	alanine-glyoxylate aminotransferase [NP_000021.1]	1	0	0	0	0
360	alanine-glyoxylate aminotransferase 2 precursor [NP_114106.1]	0	0	0	1	0
361	alanine-glyoxylate aminotransferase 2-like 1 [NP_112569.2]	0	1	1	1	1
362	alanyl-tRNA synthetase [NP_001596.1]	1	0	1	0	1
363	alanyl-tRNA synthetase domain containing 1 [NP_079543.1]	0	1	1	1	0
364	alanyl-tRNA synthetase like [NP_065796.1]	1	1	1	0	0
365	alcohol dehydrogenase, iron containing, 1 [NP_653251.1]	1	0	0	0	0
366	aldehyde dehydrogenase 1 family, member L1 [NP_036322.2]	1	1	1	0	0
367	aldehyde dehydrogenase 1 family, member L2 [NP_001029345.1]	1	1	0	1	0
368	aldehyde dehydrogenase 16 family, member A1 [NP_699160.1]	0	0	0	1	0
369	aldehyde dehydrogenase 1A1 [NP_000680.2]	0	1	0	1	1
370	aldehyde dehydrogenase 1A2 isoform 2 [NP_733797.1]	0	0	0	1	1
371	aldehyde dehydrogenase 1B1 precursor [NP_000683.3]	0	1	0	1	0
372	aldehyde dehydrogenase 3 family, member A1 [NP_000682.3]	0	0	1	0	0
373	aldehyde dehydrogenase 3A2 isoform 1 [NP_001026976.1]	0	1	1	0	0
374	aldehyde dehydrogenase 3B1 isoform b [NP_001025181.1]	0	0	1	0	0
375	aldehyde dehydrogenase 4A1 precursor [NP_003739.2]	0	1	1	0	0
376	aldehyde dehydrogenase 5A1 precursor, isoform 1 [NP_733936.1]	0	1	0	0	0
377	aldehyde dehydrogenase 5A1 precursor, isoform 2 [NP_001071.1]	0	0	1	0	0
378	aldehyde dehydrogenase 6A1 precursor [NP_005580.1]	1	1	1	0	1
379	aldehyde dehydrogenase 8A1 isoform 2 [NP_739577.1]	0	0	1	0	0
380	aldehyde dehydrogenase 9A1 [NP_000687.2]	0	0	1	1	1
381	aldehyde oxidase 1 [NP_001150.3]	1	0	0	0	0
382	aldo-keto reductase family 1, member A1 [NP_006057.1]	1	1	1	1	1
383	aldo-keto reductase family 1, member B10 [NP_064695.2]	0	1	0	0	0
384	aldo-keto reductase family 1, member C-like 2 [NP_001035267.1]	0	0	0	1	0
385	aldo-keto reductase family 1, member D1 [NP_005980.1]	1	0	0	1	1
386	aldo-keto reductase family 7, member A3 [NP_036199.2]	0	0	0	0	1
387	aldolase A [NP_000025.1]	1	0	1	0	1
388	aldolase B [NP_000026.2]	0	0	1	0	0
389	alkB, alkylation repair homolog 3 [NP_631917.1]	0	0	0	0	1
390	alkB, alkylation repair homolog 5 [NP_060228.2]	1	0	0	0	0
391	alkyldihydroxyacetone phosphate synthase precursor [NP_003650.1]	0	1	1	0	0
392	ALL1 fused gene from 5q31 [NP_055238.1]	1	0	1	0	0
393	allantoicase isoform a [NP_060906.2]	0	0	0	1	0
394	all-trans-13,14-dihydroretinol saturase [NP_060220.2]	0	0	0	0	1
395	alpha 1 globin [NP_000549.1]	0	0	0	1	0
396	alpha 1 type I collagen preproprotein [NP_000079.1]	1	1	1	1	1
397	alpha 1 type II collagen isoform 1 [NP_001835.2]	0	0	0	1	0
398	alpha 1 type II collagen isoform 2, preproprotein [NP_149162.1]	1	1	1	1	1
399	alpha 1 type IV collagen preproprotein [NP_001836.1]	1	0	1	1	1
400	alpha 1 type IX collagen isoform 2 precursor [NP_511040.2]	0	0	0	1	1
401	alpha 1 type V collagen preproprotein [NP_000084.3]	1	1	1	1	1
402	alpha 1 type VII collagen precursor [NP_000085.1]	1	1	1	0	1
403	alpha 1 type VIII collagen precursor [NP_001841.2]	0	0	1	1	0
404	alpha 1 type XI collagen isoform B preproprotein [NP_542196.1]	1	1	1	1	1
405	alpha 1 type XI collagen isoform C preproprotein [NP_542197.1]	0	1	1	1	1
406	alpha 1 type XIII collagen isoform 18 [NP_543004.2]	0	0	1	0	0
407	alpha 1 type XIII collagen isoform 19 [NP_543005.2]	0	1	0	1	0
408	alpha 1 type XIX collagen precursor [NP_001849.2]	0	1	0	0	0
409	alpha 1 type XV collagen precursor [NP_001846.2]	1	0	1	0	0
410	alpha 1 type XVI collagen precursor [NP_001847.2]	1	0	0	0	1
411	alpha 1 type XVII collagen [NP_000485.2]	0	1	1	0	1
412	alpha 1 type XVIII collagen isoform 2 precursor [NP_569712.1]	1	1	0	1	1
413	alpha 1,2-mannosidase [NP_057303.1]	0	0	1	1	0
414	alpha 2 type I collagen [NP_000080.2]	1	1	1	1	1
415	alpha 2 type IV collagen preproprotein [NP_001837.1]	1	1	0	1	1
416	alpha 2 type IX collagen [NP_001843.1]	0	0	1	0	1
417	alpha 2 type V collagen preproprotein [NP_000384.2]	1	1	1	1	1
418	alpha 2 type VI collagen isoform 2C2 precursor [NP_001840.2]	1	1	0	1	1
419	alpha 2 type VI collagen isoform 2C2a precursor [NP_478055.1]	1	0	0	1	1
420	alpha 3 type IV collagen binding protein isoform 1 [NP_005704.1]	1	0	1	0	1
421	alpha 3 type IV collagen binding protein isoform 2 [NP_112729.1]	1	0	0	0	1
422	alpha 3 type IV collagen isoform 2 precursor [NP_112730.2]	1	0	0	0	1
423	alpha 3 type IV collagen isoform 5 precursor [NP_112734.2]	0	1	0	1	0
424	alpha 3 type VI collagen isoform 3 precursor [NP_476506.2]	0	0	0	0	1
425	alpha 3 type VI collagen isoform 5 precursor [NP_476508.2]	1	1	1	1	1
426	alpha 4 type IV collagen precursor [NP_000083.2]	0	1	0	0	1
427	alpha 5 type IV collagen isoform 1, precursor [NP_000486.1]	1	1	1	1	1
428	alpha 5 type IV collagen isoform 2, precursor [NP_203699.1]	1	1	1	0	1
429	alpha glucosidase II alpha subunit isoform 2 [NP_938148.1]	0	1	0	0	0
430	alpha glucosidase II alpha subunit isoform 3 [NP_938149.2]	1	1	0	1	0
431	alpha isoform of regulatory subunit A, protein phosphatase 2 [NP_055040.2]	0	1	0	1	0
432	alpha isoform of regulatory subunit B55, protein phosphatase 2 [NP_002708.1]	1	1	1	0	1
433	alpha/beta hydrolase domain containing protein 1 [NP_115993.2]	0	0	1	0	0
434	alpha/beta hydrolase domain containing protein 2 [NP_008942.3]	1	1	0	1	0
435	alpha/beta hydrolase domain containing protein 3 [NP_612213.2]	1	1	1	1	0
436	alpha-1,3(6)-mannosylglycoprotein beta-1,6-N-acetyl-glucosaminyltransferase [NP_002401.1]	1	1	0	1	1
437	alpha-1A-adrenergic receptor isoform 1 [NP_000671.1]	1	0	1	0	0
438	alpha-1B-adrenergic receptor [NP_000670.1]	0	0	1	1	0
439	alpha-1D-adrenergic receptor [NP_000669.1]	0	0	0	0	1
440	alpha-1-microglobulin/bikunin precursor [NP_001624.1]	0	1	0	0	0
441	alpha-2A-adrenergic receptor [NP_000672.2]	0	0	1	0	0
442	alpha-2C-adrenergic receptor [NP_000674.2]	0	0	1	0	0
443	alpha-2-HS-glycoprotein [NP_001613.1]	0	1	0	0	1
444	alpha-2-macroglobulin precursor [NP_000005.2]	0	0	1	0	0
445	alpha-2-macroglobulin-like 1 [NP_653271.2]	0	0	1	1	1
446	alpha-2-plasmin inhibitor [NP_000925.1]	1	0	0	0	0
447	alpha-2-plasmin inhibitor [NP_689561.1]	1	1	0	0	1
448	alpha-aminoadipate aminotransferase [NP_057312.1]	0	1	0	0	0
449	alpha-kinase 1 [NP_079420.2]	0	1	1	1	0
450	alpha-kinase 3 [NP_065829.2]	1	0	0	0	1
451	alpha-L-iduronidase precursor [NP_000194.1]	1	0	1	0	0
452	alpha-N-acetylgalactosaminidase precursor [NP_000253.1]	0	0	0	1	0
453	alpha-N-acetylglucosaminidase precursor [NP_000254.2]	1	0	0	0	1
454	alsin [NP_065970.2]	0	1	1	1	1
455	amidohydrolase domain containing 1 [NP_689648.1]	0	0	1	0	0
456	AMIGO protein [NP_065754.1]	0	0	1	0	0
457	amiloride binding protein 1 precursor [NP_001082.2]	0	1	0	0	0
458	amiloride-sensitive cation channel 2, neuronal isoform a [NP_064423.2]	1	1	0	0	0
459	amiloride-sensitive cation channel 2, neuronal isoform b [NP_001086.2]	1	0	0	1	0
460	amine oxidase (flavin containing) domain 1 [NP_694587.2]	1	1	1	1	0
461	amine oxidase (flavin containing) domain 2 isoform b [NP_055828.2]	1	0	0	0	0
462	amine oxidase (flavin-containing) [NP_000889.3]	1	0	0	0	1
463	amine oxidase, copper containing 2 isoform a [NP_001149.2]	1	0	0	0	0
464	amino acid transporter system A1 [NP_109599.2]	0	0	0	1	1
465	aminoacylase 1 [NP_000657.1]	0	0	0	1	0
466	aminoacylase 1-like 2 [NP_001010853.1]	1	0	0	0	0
467	aminoadipate-semialdehyde dehydrogenase-phosphopantetheinyl transferase [NP_056238.2]	1	0	0	0	1
468	aminoadipate-semialdehyde synthase [NP_005754.2]	1	1	0	0	0
469	aminocarboxymuconate semialdehyde decarboxylase [NP_612199.1]	0	0	1	1	0
470	aminolevulinate, delta, synthase 1 [NP_954635.1]	1	1	0	0	0
471	aminolevulinate, delta-, synthase 2 isoform d [NP_001033058.1]	1	0	0	0	1
472	aminomethyltransferase (glycine cleavage system protein T) [NP_000472.2]	0	0	1	0	0
473	aminopeptidase O [NP_116212.3]	0	1	1	0	0
474	aminopeptidase puromycin sensitive [NP_006301.2]	1	1	1	0	0
475	aminopeptidase-like 1 [NP_078939.3]	0	0	1	0	1
476	amisyn [NP_054897.4]	0	1	1	0	1
477	AMMECR1 protein isoform 2 [NP_001020751.1]	1	0	0	0	1
478	amnionless protein [NP_112205.1]	1	0	0	0	0
479	AMP-activated protein kinase alpha 2 catalytic subunit [NP_006243.2]	0	0	0	1	0
480	AMP-activated protein kinase beta 2 non-catalytic subunit [NP_005390.1]	0	0	1	0	0
481	AMP-activated protein kinase, non-catalytic gamma-3 subunit [NP_059127.2]	0	0	0	1	0
482	amphiphysin isoform 2 [NP_647477.1]	0	1	0	0	0
483	amphoterin induced gene 2 [NP_862830.1]	0	1	0	0	0
484	AMPK-related protein kinase 5 [NP_055655.1]	1	0	0	0	0
485	amplified in osteosarcoma isoform 1 precursor [NP_006803.1]	0	1	1	0	0
486	amylase, alpha 2A; pancreatic precursor [NP_000690.1]	1	1	0	0	0
487	amylase, pancreatic, alpha-2B precursor [NP_066188.1]	1	0	0	0	1
488	amylo-1,6-glucosidase, 4-alpha-glucanotransferase isoform 1 [NP_000634.1]	1	0	1	0	0
489	amylo-1,6-glucosidase, 4-alpha-glucanotransferase isoform 2 [NP_000636.1]	0	0	0	0	1
490	amylo-1,6-glucosidase, 4-alpha-glucanotransferase isoform 3 [NP_000637.1]	1	0	1	0	0
491	amyloid beta (A4) precursor protein-binding, family A, member 3 [NP_004877.1]	0	0	1	0	0
492	amyloid beta (A4) precursor protein-binding, family B, member 1 interacting protein [NP_061916.3]	0	0	1	1	1
493	amyloid beta (A4) precursor-like protein 2 [NP_001633.1]	1	0	0	0	1
494	amyloid beta A4 precursor protein-binding, family A, member 1 [NP_001154.2]	0	1	1	1	1
495	amyloid beta A4 precursor protein-binding, family A, member 2 [NP_005494.2]	0	1	0	1	0
496	amyloid beta A4 precursor protein-binding, family B, member 1 isoform delta E9 [NP_663722.1]	0	1	0	1	0
497	amyloid beta A4 precursor protein-binding, family B, member 2 [NP_775098.2]	0	1	1	1	1
498	amyloid beta A4 protein precursor, isoform b [NP_958816.1]	1	1	1	0	1
499	amyloid beta A4 protein precursor, isoform c [NP_958817.1]	0	0	0	1	0
500	amyloid beta precursor protein-binding protein 1 isoform b [NP_001018169.1]	1	0	0	0	0
501	amyloid beta precursor protein-binding protein 2 [NP_006371.2]	0	1	1	1	1
502	amyloid beta precursor protein-binding, family B, member 3 isoform d [NP_006042.2]	1	0	0	0	0
503	amyotrophic lateral sclerosis 2 (juvenile) chromosome region, candidate 13 [NP_775782.1]	0	0	0	1	0
504	amyotrophic lateral sclerosis 2 (juvenile) chromosome region, candidate 19 isoform c [NP_476518.3]	0	0	0	1	0
505	amyotrophic lateral sclerosis 2 (juvenile) chromosome region, candidate 2 [NP_061041.2]	0	0	0	0	1
506	amyotrophic lateral sclerosis 2 (juvenile) chromosome region, candidate 4 [NP_689601.1]	0	0	1	0	0
507	AN1, ubiquitin-like, homolog [NP_777550.1]	0	0	1	0	0
508	anaphase promoting complex subunit 1 [NP_073153.1]	1	1	1	0	1
509	anaphase-promoting complex subunit 2 [NP_037498.1]	1	1	0	0	1
510	anaphase-promoting complex subunit 4 [NP_037499.2]	1	0	0	0	1
511	anaphase-promoting complex subunit 5 [NP_057321.2]	0	0	0	1	0
512	anaphase-promoting complex subunit 7 [NP_057322.1]	0	1	1	0	1
513	anaplastic lymphoma kinase Ki-1 [NP_004295.2]	1	1	1	0	0
514	ancient ubiquitous protein 1 [NP_853553.1]	1	0	0	0	0
515	androgen receptor coactivator ARA55 isoform 2 [NP_057011.2]	0	0	0	1	0
516	androgen receptor isoform 1 [NP_000035.2]	0	1	0	0	0
517	androgen receptor isoform 2 [NP_001011645.1]	0	0	1	0	0
518	androgen-induced prostate proliferative shutoff associated protein [NP_055847.1]	1	0	1	1	1
519	androgen-regulated short-chain dehydrogenase/reductase 1 [NP_057110.2]	1	0	0	1	0
520	angel homolog 1 [NP_056120.1]	1	0	0	1	1
521	angiogenin, ribonuclease, RNase A family, 5 precursor [NP_001136.1]	0	1	1	0	1
522	angiomotin [NP_573572.1]	1	1	1	0	0
523	angiomotin like 2 [NP_057285.3]	0	0	0	1	0
524	angiopoietin 1 [NP_001137.2]	1	0	0	0	1
525	angiopoietin 2 [NP_001138.1]	1	0	1	1	0
526	angiopoietin-like 1 precursor [NP_004664.1]	1	1	1	1	1
527	angiopoietin-like 2 precursor [NP_036230.1]	1	1	1	1	1
528	angiopoietin-like 3 precursor [NP_055310.1]	0	0	1	0	0
529	angiopoietin-like 4 protein isoform b precursor [NP_001034756.1]	0	0	0	0	1
530	angiopoietin-like 5 [NP_835228.1]	0	0	0	1	1
531	angiotensin I converting enzyme 2 precursor [NP_068576.1]	1	0	0	0	0
532	angiotensin I converting enzyme isoform 1 precursor [NP_000780.1]	1	0	1	1	0
533	angiotensin I converting enzyme isoform 2 precursor [NP_690043.1]	1	0	0	0	0
534	angiotensin II receptor, type 1 [NP_000676.1]	1	0	0	1	0
535	angiotensin II receptor, type 2 [NP_000677.2]	0	0	1	0	0
536	angiotensin II receptor-associated protein isoform a [NP_065083.3]	0	0	0	0	1
537	angiotensin II receptor-like 1 [NP_005152.1]	0	1	0	1	0
538	anillin, actin binding protein (scraps homolog, Drosophila) [NP_061155.2]	1	0	1	0	0
539	ankyrin 1 isoform 1 [NP_065209.2]	0	1	1	1	1
540	ankyrin 1 isoform 2 [NP_065210.2]	0	1	0	0	1
541	ankyrin 2 isoform 1 [NP_001139.3]	1	1	1	1	1
542	ankyrin 2 isoform 2 [NP_066187.2]	1	1	0	1	0
543	ankyrin 3 isoform 1 [NP_066267.2]	1	1	1	1	1
544	ankyrin 3 isoform 2 [NP_001140.2]	1	0	0	1	1
545	ankyrin repeat and BTB (POZ) domain containing 1 isoform 1 [NP_115937.1]	0	1	0	0	0
546	ankyrin repeat and BTB (POZ) domain containing 1 isoform 2 [NP_742024.1]	0	0	1	0	0
547	ankyrin repeat and BTB (POZ) domain containing 1 isoform 3 [NP_742025.1]	0	0	1	0	0
548	ankyrin repeat and BTB (POZ) domain containing 2 [NP_665803.1]	1	0	1	1	1
549	ankyrin repeat and FYVE domain containing 1 isoform 1 [NP_057460.2]	1	0	0	0	0
550	ankyrin repeat and FYVE domain containing 1 isoform 2 [NP_065791.1]	0	0	1	1	0
551	ankyrin repeat and kinase domain containing 1 [NP_848605.1]	0	0	1	0	1
552	ankyrin repeat and MYND domain containing 1 isoform 1 [NP_057636.2]	0	1	1	0	1
553	ankyrin repeat and MYND domain containing 2 [NP_064715.1]	1	0	0	0	0
554	ankyrin repeat and SOCS box-containing 15 [NP_563616.3]	0	0	1	0	1
555	ankyrin repeat and SOCS box-containing 6 isoform 1 [NP_060343.1]	1	0	0	0	0
556	ankyrin repeat and SOCS box-containing 8 [NP_077000.1]	0	0	0	0	1
557	ankyrin repeat and SOCS box-containing protein 1 [NP_001035535.1]	0	0	1	0	0
558	ankyrin repeat and SOCS box-containing protein 10 [NP_543147.1]	0	0	1	0	0
559	ankyrin repeat and SOCS box-containing protein 11 isoform b [NP_001012428.1]	0	0	0	0	1
560	ankyrin repeat and SOCS box-containing protein 13 [NP_078977.2]	1	1	1	1	0
561	ankyrin repeat and SOCS box-containing protein 14 [NP_569058.1]	0	0	1	1	0
562	ankyrin repeat and SOCS box-containing protein 16 [NP_543139.4]	0	1	1	0	0
563	ankyrin repeat and SOCS box-containing protein 2 [NP_057234.2]	0	1	1	1	1
564	ankyrin repeat and SOCS box-containing protein 4 isoform a [NP_057200.1]	0	1	0	0	0
565	ankyrin repeat and SOCS box-containing protein 4 isoform b [NP_665879.1]	0	1	0	0	0
566	ankyrin repeat and SOCS box-containing protein 5 [NP_543150.1]	0	1	1	0	1
567	ankyrin repeat and SOCS box-containing protein 7 isoform 1 [NP_078984.2]	0	0	0	0	1
568	ankyrin repeat and SOCS box-containing protein 7 isoform 2 [NP_937886.1]	0	1	0	0	0
569	ankyrin repeat and sterile alpha motif domain containing 1 [NP_056060.1]	0	1	1	1	1
570	ankyrin repeat and sterile alpha motif domain containing 3 [NP_597707.1]	0	1	0	0	0
571	ankyrin repeat and zinc finger domain containing 1 [NP_060559.1]	0	0	1	0	0
572	ankyrin repeat domain 10 [NP_060134.2]	0	1	0	1	1
573	ankyrin repeat domain 11 [NP_037407.4]	1	0	0	1	0
574	ankyrin repeat domain 12 [NP_056023.2]	1	1	1	1	1
575	ankyrin repeat domain 13 [NP_149112.1]	0	0	0	1	1
576	ankyrin repeat domain 13B [NP_689558.3]	1	0	1	1	1
577	ankyrin repeat domain 13C [NP_110443.2]	0	1	1	1	1
578	ankyrin repeat domain 25 [NP_056308.2]	1	0	0	1	0
579	ankyrin repeat domain 26 [NP_055730.1]	0	0	0	0	1
580	ankyrin repeat domain 27 (VPS9 domain) [NP_115515.1]	0	0	0	1	0
581	ankyrin repeat domain 28 [NP_056014.2]	1	1	0	1	1
582	ankyrin repeat domain 3 [NP_065690.2]	1	0	1	1	1
583	ankyrin repeat domain 33 [NP_872414.2]	1	0	0	0	0
584	ankyrin repeat domain 38 [NP_859063.2]	1	1	0	0	0
585	ankyrin repeat domain 40 [NP_443087.1]	0	1	0	0	0
586	ankyrin repeat domain 41 [NP_689576.2]	0	1	0	0	0
587	ankyrin repeat domain 43 [NP_787069.2]	1	0	1	1	0
588	ankyrin repeat domain 44 [NP_710181.1]	0	1	0	1	0
589	ankyrin repeat domain 46 [NP_940683.1]	0	0	0	1	0
590	ankyrin repeat domain 47 [NP_940873.1]	0	0	1	0	1
591	ankyrin repeat domain 50 [NP_065070.1]	1	1	1	1	1
592	ankyrin repeat domain 54 [NP_620152.1]	0	0	0	1	0
593	ankyrin repeat domain 56 [NP_001025041.1]	0	0	0	1	0
594	ankyrin repeat domain 9 [NP_689539.1]	1	0	1	0	0
595	ankyrin repeat domain protein 15 isoform a [NP_055973.2]	0	0	0	0	1
596	ankyrin repeat domain protein 15 isoform b [NP_694856.1]	1	1	1	0	1
597	ankyrin repeat domain protein 17 isoform a [NP_115593.3]	0	1	0	0	0
598	ankyrin repeat domain protein 17 isoform b [NP_942592.1]	1	0	0	0	0
599	ankyrin repeat domain protein 5 [NP_071379.3]	0	1	0	0	0
600	ankyrin repeat, family A (RFXANK-like), 2 [NP_075526.1]	1	0	0	1	1
601	ankyrin-repeat and fibronectin type III domain containing 1 [NP_694960.1]	1	1	1	1	1
602	annexin A11 [NP_001148.1]	0	1	1	0	0
603	annexin A13 isoform a [NP_004297.2]	0	1	0	0	1
604	annexin A3 [NP_005130.1]	0	0	1	0	0
605	annexin I [NP_000691.1]	0	0	0	0	1
606	annexin VI isoform 2 [NP_004024.2]	0	0	1	0	0
607	annexin VII isoform 1 [NP_001147.1]	0	0	0	0	1
608	anterior pharynx defective 1 homolog A [NP_057106.1]	0	0	0	0	1
609	AP1 gamma subunit binding protein 1 isoform 1 [NP_009178.3]	1	1	1	0	1
610	AP2 associated kinase 1 [NP_055726.2]	1	0	1	1	0
611	APAF1 interacting protein [NP_057041.1]	0	1	1	0	0
612	APEX nuclease [NP_001632.2]	1	1	1	1	1
613	APG16 autophagy 16-like isoform 3 [NP_942593.1]	0	0	0	1	0
614	Apg3p [NP_071933.2]	0	0	0	1	0
615	APG4 autophagy 4 homolog C [NP_116241.2]	0	0	1	1	0
616	APG5 autophagy 5-like [NP_004840.1]	0	0	0	0	1
617	APG7 autophagy 7-like [NP_006386.1]	1	0	1	1	0
618	APG9 autophagy 9-like 1 [NP_076990.3]	1	0	0	0	1
619	apical early endosomal glycoprotein [NP_996803.1]	0	1	0	1	0
620	apical protein of Xenopus-like [NP_001640.1]	0	0	0	1	1
621	apobec-1 complementation factor isoform 1 [NP_055391.2]	0	0	0	1	0
622	apolipoprotein A-I binding protein precursor [NP_658985.2]	0	0	1	1	0
623	apolipoprotein A-I preproprotein [NP_000030.1]	0	0	0	0	1
624	apolipoprotein A-IV precursor [NP_000473.2]	0	0	0	0	1
625	apolipoprotein B mRNA editing enzyme, catalytic polypeptide-like 2 [NP_006780.1]	1	1	0	0	0
626	apolipoprotein B precursor [NP_000375.1]	1	1	1	1	1
627	apolipoprotein D precursor [NP_001638.1]	0	1	0	0	1
628	apolipoprotein F precursor [NP_001629.1]	1	0	0	0	0
629	apolipoprotein L domain containing 1 [NP_110444.1]	0	1	0	0	0
630	apolipoprotein L6 [NP_085144.1]	0	0	1	0	0
631	apoptosis antagonizing transcription factor [NP_036270.1]	1	1	0	0	0
632	apoptosis inhibitor 5 [NP_006586.1]	0	0	1	0	0
633	apoptosis regulator [NP_057645.1]	1	0	1	0	1
634	apoptosis-inducing factor like isoform 2 [NP_001018070.1]	1	0	1	0	0
635	apoptosis-inducing protein D [NP_077286.2]	0	1	1	0	0
636	apoptotic chromatin condensation inducer 1 [NP_055792.1]	1	0	1	1	1
637	apoptotic protease activating factor isoform a [NP_037361.1]	0	0	0	1	0
638	apoptotic protease activating factor isoform b [NP_001151.1]	0	0	1	1	0
639	aprataxin isoform d [NP_060162.1]	0	1	0	1	0
640	aquaporin 1 [NP_932766.1]	0	0	0	0	1
641	aquaporin 10 [NP_536354.2]	0	0	0	0	1
642	aquaporin 11 [NP_766627.1]	1	1	0	0	0
643	aquaporin 3 [NP_004916.1]	0	0	0	0	1
644	aquaporin 8 [NP_001160.2]	0	0	0	0	1
645	aquarius [NP_055506.1]	1	0	0	1	1
646	arachidonate 12-lipoxygenase [NP_000688.1]	0	0	0	1	0
647	arachidonate 12-lipoxygenase, 12R type [NP_001130.1]	0	1	0	1	1
648	arachidonate 15-lipoxygenase, second type isoform a [NP_001034219.1]	0	0	0	1	0
649	arachidonate 15-lipoxygenase, second type isoform d [NP_001132.2]	1	0	0	1	0
650	arachidonate 5-lipoxygenase [NP_000689.1]	1	1	1	1	1
651	arachidonate lipoxygenase 3 [NP_067641.1]	1	0	0	1	0
652	ARC/mediator transcriptional coactivator subunit [NP_112235.2]	0	1	1	0	0
653	archain [NP_001646.2]	1	0	0	0	1
654	ARG99 protein [NP_787057.2]	1	1	1	0	1
655	arginase, type I [NP_000036.2]	0	0	0	1	1
656	arginase, type II precursor [NP_001163.1]	1	0	0	1	1
657	arginine vasopressin receptor 1A [NP_000697.1]	1	0	0	0	0
658	arginine vasopressin receptor 2 [NP_000045.1]	1	1	0	0	0
659	arginine vasopressin-neurophysin II preproprotein [NP_000481.2]	0	0	1	0	1
660	arginine/proline rich coiled-coil 1 [NP_060537.3]	0	1	0	0	0
661	arginine/serine-rich splicing factor 6 [NP_006266.2]	1	1	0	1	0
662	arginine-rich, mutated in early stage tumors [NP_006001.2]	0	0	0	0	1
663	argininosuccinate lyase isoform 2 [NP_001020115.1]	0	0	1	0	1
664	argininosuccinate lyase isoform 3 [NP_001020117.1]	0	0	1	0	1
665	argininosuccinate synthetase [NP_446464.1]	1	0	0	0	0
666	arginyl aminopeptidase (aminopeptidase B)-like 1 [NP_060696.3]	0	0	1	0	1
667	arginyltransferase 1 isoform 1 [NP_001001976.1]	0	0	0	1	0
668	arginyltransferase 1 isoform 2 [NP_008972.2]	0	0	0	1	0
669	arginyl-tRNA synthetase [NP_002878.2]	1	0	1	0	1
670	ARHGAP15 [NP_060930.2]	0	0	0	1	0
671	ariadne homolog 2 [NP_006312.1]	1	1	1	1	0
672	aristaless related homeobox [NP_620689.1]	0	0	0	1	0
673	aristaless-like homeobox 3 [NP_006483.1]	0	0	0	0	1
674	aristaless-like homeobox 4 [NP_068745.2]	0	0	0	1	1
675	armadillo repeat containing 2 [NP_115507.3]	1	0	0	0	1
676	armadillo repeat containing 3 [NP_775104.1]	1	0	0	0	0
677	armadillo repeat containing 4 [NP_060546.2]	1	1	1	0	0
678	armadillo repeat containing 5 [NP_079018.1]	0	0	0	1	1
679	armadillo repeat containing 6 [NP_219483.1]	0	0	1	0	1
680	armadillo repeat containing 7 [NP_078861.1]	0	0	0	0	1
681	armadillo repeat containing 8 isoform 2 [NP_056211.2]	1	0	0	0	0
682	armadillo repeat containing 9 [NP_079415.2]	0	0	0	1	0
683	armadillo repeat protein [NP_001661.1]	1	1	1	0	1
684	armadillo repeat-containing protein [NP_060590.1]	1	1	0	1	1
685	ARP1 actin-related protein 1 homolog A, centractin alpha [NP_005727.1]	1	0	1	0	0
686	ARP1 actin-related protein 1 homolog B, centractin beta [NP_005726.1]	1	0	1	0	0
687	ARP3 actin-related protein 3 homolog [NP_005712.1]	0	0	1	1	0
688	ARP5 actin-related protein 5 homolog [NP_079131.2]	0	0	1	1	0
689	arrestin 3, retinal (X-arrestin) [NP_004303.1]	0	0	0	0	1
690	arrestin beta 1 isoform B [NP_064647.1]	1	1	1	0	1
691	arrestin beta 2 isoform 1 [NP_004304.1]	0	0	1	1	1
692	arrestin beta 2 isoform 2 [NP_945355.1]	0	1	1	0	0
693	arrestin domain containing 1 [NP_689498.1]	0	0	1	1	1
694	arrestin domain containing 2 isoform 1 [NP_056498.1]	0	0	0	0	1
695	arrestin domain containing 2 isoform 2 [NP_001020775.1]	0	0	0	0	1
696	arrestin domain containing 3 [NP_065852.1]	0	1	1	0	0
697	arrestin domain containing 4 [NP_899232.1]	0	1	0	0	0
698	arsA arsenite transporter, ATP-binding, homolog 1 [NP_004308.2]	1	0	0	0	0
699	arsenate resistance protein ARS2 isoform a [NP_056992.4]	0	1	0	0	1
700	arsenic (+3 oxidation state) methyltransferase [NP_065733.1]	0	0	0	0	1
701	artemis protein isoform a [NP_001029027.1]	0	0	1	0	1
702	artemis protein isoform c [NP_001029030.1]	0	1	0	0	0
703	ARV1 homolog [NP_073623.1]	0	0	1	0	0
704	aryl hydrocarbon receptor [NP_001612.1]	1	1	0	1	0
705	aryl hydrocarbon receptor interacting protein [NP_003968.1]	0	0	1	1	1
706	aryl hydrocarbon receptor interacting protein-like 1 isoform 2 [NP_001028226.1]	0	0	0	1	0
707	aryl hydrocarbon receptor interacting protein-like 1 isoform 3 [NP_001028227.1]	0	0	1	0	0
708	aryl hydrocarbon receptor nuclear translocator 2 [NP_055677.3]	1	1	1	0	0
709	aryl hydrocarbon receptor nuclear translocator isoform 2 [NP_848513.1]	0	0	1	0	0
710	aryl hydrocarbon receptor nuclear translocator isoform 3 [NP_848514.1]	0	0	0	1	0
711	aryl hydrocarbon receptor nuclear translocator-like 2 [NP_064568.3]	0	0	0	0	1
712	aryl hydrocarbon receptor nuclear translocator-like isoform a [NP_001025443.1]	1	0	1	1	1
713	arylacetamide deacetylase [NP_001077.2]	0	0	1	1	0
714	arylacetamide deacetylase-like 1 [NP_065843.3]	1	1	0	0	0
715	arylalkylamine N-acetyltransferase [NP_001079.1]	0	1	1	0	1
716	arylhydrocarbon receptor repressor [NP_065782.1]	0	1	0	1	1
717	arylsulfatase A precursor [NP_000478.2]	0	1	0	0	1
718	arylsulfatase B isoform 1 precursor [NP_000037.2]	0	0	0	1	0
719	arylsulfatase B isoform 2 precursor [NP_942002.1]	0	0	1	0	1
720	arylsulfatase D isoform a precursor [NP_001660.2]	0	0	1	0	0
721	arylsulfatase H [NP_001011719.1]	1	0	1	0	0
722	arylsulfatase I [NP_001012301.1]	1	1	0	0	0
723	arylsulfatase K [NP_937793.1]	1	0	1	0	0
724	ASF1 anti-silencing function 1 homolog A [NP_054753.1]	0	1	1	0	0
725	ash1 (absent, small, or homeotic)-like [NP_060959.1]	1	1	1	1	0
726	ash2 (absent, small, or homeotic)-like [NP_004665.1]	0	0	0	1	0
727	asp (abnormal spindle)-like, microcephaly associated [NP_060606.2]	1	1	1	1	1
728	asparaginase-like 1 protein [NP_079356.2]	1	0	0	0	0
729	asparagine synthetase [NP_597680.1]	1	0	0	1	1
730	asparagine synthetase domain containing 1 [NP_061921.1]	0	0	0	1	0
731	asparagine-linked glycosylation 10 homolog (yeast, alpha-1,2-glucosyltransferase) [NP_116223.2]	0	0	0	1	0
732	asparagine-linked glycosylation 10 homolog B [NP_001013642.1]	0	0	0	1	0
733	asparagine-linked glycosylation 11 homolog (S. cerevisiae, alpha-1,2-mannosyltransferase) [NP_001004127.1]	1	1	0	0	0
734	asparagine-linked glycosylation 14 homolog [NP_659425.1]	1	0	0	0	0
735	asparagine-linked glycosylation 2 [NP_149078.1]	0	0	1	1	0
736	asparagine-linked glycosylation 3 [NP_005778.1]	1	1	1	0	0
737	asparagine-linked glycosylation 8 isoform a [NP_076984.2]	0	1	0	1	0
738	asparagine-linked glycosylation 8 isoform b [NP_001007028.1]	0	0	0	0	1
739	asparaginyl-tRNA synthetase 2 (mitochondrial)(putative) [NP_078954.3]	1	0	0	0	0
740	aspartate aminotransferase 1 [NP_002070.1]	1	0	1	0	0
741	aspartate aminotransferase 2 precursor [NP_002071.2]	0	0	1	1	0
742	aspartate beta-hydroxylase domain containing 1 [NP_859069.2]	0	0	1	0	0
743	aspartate beta-hydroxylase domain containing 2 [NP_065170.1]	0	1	1	1	0
744	aspartate beta-hydroxylase isoform a [NP_004309.2]	0	0	1	1	0
745	aspartoacylase (aminocyclase) 3 [NP_542389.1]	0	0	0	1	1
746	aspartoacylase [NP_000040.1]	0	0	1	1	0
747	aspartyl aminopeptidase [NP_036232.1]	0	0	0	1	0
748	aspartylglucosaminidase precursor [NP_000018.1]	0	0	0	1	0
749	aspartyl-tRNA synthetase [NP_001340.2]	0	0	0	1	0
750	aspartyl-tRNA synthetase 2 (mitochondrial) [NP_060592.2]	0	0	0	0	1
751	asporin (LRR class 1) [NP_060150.3]	0	0	1	1	0
752	associated molecule with the SH3 domain of STAM (AMSH) like protein [NP_065850.1]	0	0	1	0	0
753	astacin-like metalloendopeptidase (M12 family) [NP_001002036.2]	1	0	0	0	0
754	asteroid homolog 1 [NP_054784.2]	1	0	1	1	0
755	astrotactin 2 isoform a [NP_054729.3]	0	1	1	1	0
756	astrotactin isoform 2 [NP_996991.1]	1	1	1	0	1
757	AT hook, DNA binding motif, containing 1 [NP_001025053.1]	0	0	0	1	0
758	AT rich interactive domain 1A isoform a [NP_006006.3]	1	1	1	1	1
759	AT rich interactive domain 1A isoform b [NP_624361.1]	0	1	0	1	0
760	AT rich interactive domain 1B (SWI1-like) isoform 1 [NP_059989.1]	1	0	1	1	1
761	AT rich interactive domain 1B (SWI1-like) isoform 2 [NP_065783.2]	0	0	0	1	0
762	AT rich interactive domain 1B (SWI1-like) isoform 3 [NP_787059.2]	1	0	0	0	0
763	AT rich interactive domain 2 (ARID, RFX-like) [NP_689854.2]	0	0	1	0	1
764	AT rich interactive domain 3A (BRIGHT- like) protein [NP_005215.1]	1	1	0	1	0
765	AT rich interactive domain 3B (BRIGHT- like) protein [NP_006456.1]	1	1	0	1	1
766	AT rich interactive domain 4B isoform 2 [NP_112739.2]	0	0	1	0	1
767	AT rich interactive domain 5A isoform 1 [NP_997646.1]	0	0	0	1	0
768	AT rich interactive domain 5B (MRF1-like) [NP_115575.1]	1	0	1	0	0
769	ataxia telangiectasia mutated protein isoform 1 [NP_000042.3]	1	1	1	0	0
770	ataxia telangiectasia mutated protein isoform 2 [NP_612149.1]	0	1	0	0	1
771	ataxin 1 [NP_000323.2]	0	0	1	1	1
772	ataxin 2 [NP_002964.2]	0	1	1	0	0
773	ataxin 2 related protein isoform B [NP_663760.1]	1	0	1	1	0
774	ataxin 2-binding protein 1 isoform 1 [NP_665898.1]	0	0	1	1	0
775	ataxin 7 [NP_000324.1]	1	1	0	1	0
776	ataxin 7-like 2 [NP_699171.3]	0	0	0	0	1
777	AT-binding transcription factor 1 [NP_008816.2]	1	1	1	0	1
778	ATG16 autophagy related 16-like 2 [NP_203746.1]	0	0	0	0	1
779	ATH1, acid trehalase-like 1 [NP_079368.2]	0	1	0	1	0
780	AT-hook transcription factor [NP_110394.2]	0	1	0	0	0
781	atlastin isoform a [NP_056999.2]	1	0	1	1	1
782	atlastin isoform b [NP_853629.2]	0	0	0	1	1
783	atonal homolog 1 [NP_005163.1]	1	0	1	0	0
784	atonal homolog 8 [NP_116216.1]	0	0	1	1	0
785	ATP binding domain 3 [NP_660275.1]	0	1	1	0	0
786	ATP binding protein associated with cell differentiation [NP_005774.2]	0	1	0	0	0
787	ATP citrate lyase isoform 1 [NP_001087.2]	0	1	1	1	1
788	ATP citrate lyase isoform 2 [NP_942127.1]	0	0	0	1	0
789	ATP synthase F0 subunit 6 [NP_536848.1]	1	1	1	1	1
790	ATP synthase mitochondrial F1 complex assembly factor 1 [NP_073582.1]	0	0	1	1	0
791	ATP synthase mitochondrial F1 complex assembly factor 2 [NP_663729.1]	1	0	0	0	0
792	ATP synthase, H+ transporting, mitochondrial F0 complex, subunit C2 isoform a precursor [NP_001002031.1]	1	0	0	0	0
793	ATP synthase, H+ transporting, mitochondrial F0 complex, subunit F6 isoform b precursor [NP_001003701.1]	0	0	0	0	1
794	ATP synthase, H+ transporting, mitochondrial F0 complex, subunit G [NP_006467.4]	1	0	0	0	0
795	ATP synthase, H+ transporting, mitochondrial F1 complex, alpha subunit precursor [NP_004037.1]	1	0	0	1	1
796	ATP synthase, H+ transporting, mitochondrial F1 complex, beta subunit precursor [NP_001677.2]	0	0	0	1	1
797	ATP/GTP binding protein 1 [NP_056054.1]	1	0	0	0	0
798	ATP/GTP binding protein-like 2 [NP_079059.2]	1	0	0	0	0
799	ATP/GTP-binding protein [NP_006822.1]	0	1	0	0	0
800	ATPase class I type 8B member 4 [NP_079113.2]	1	1	0	1	0
801	ATPase family, AAA domain containing 1 [NP_116199.2]	0	0	1	1	1
802	ATPase family, AAA domain containing 3A [NP_060658.2]	0	0	0	0	1
803	ATPase inhibitory factor 1 isoform 1 precursor [NP_057395.1]	0	1	0	0	0
804	ATPase type 13A1 [NP_065143.1]	1	0	0	1	1
805	ATPase type 13A2 [NP_071372.1]	0	0	1	0	0
806	ATPase type 13A4 [NP_115655.2]	0	0	1	0	0
807	ATPase, (Na+)/K+ transporting, beta 4 polypeptide [NP_036201.1]	1	0	0	1	1
808	ATPase, aminophospholipid transporter (APLT), class I, type 8A, member 1 [NP_006086.1]	1	1	1	0	0
809	ATPase, aminophospholipid transporter-like, Class I, type 8A, member 2 [NP_057613.3]	1	1	0	0	1
810	ATPase, Ca++ transporting, cardiac muscle, slow twitch 2 isoform 1 [NP_733765.1]	0	1	1	1	1
811	ATPase, Ca++ transporting, cardiac muscle, slow twitch 2 isoform 2 [NP_001672.1]	1	1	1	1	1
812	ATPase, Ca++ transporting, fast twitch 1 isoform a [NP_775293.1]	1	0	0	1	1
813	ATPase, Ca++ transporting, fast twitch 1 isoform b [NP_004311.1]	1	0	0	1	0
814	ATPase, Class I, type 8B, member 1 [NP_005594.1]	1	0	1	1	0
815	ATPase, Class I, type 8B, member 2 isoform a [NP_065185.1]	1	1	0	1	1
816	ATPase, Class I, type 8B, member 2 isoform b [NP_001005855.1]	0	1	0	1	1
817	ATPase, Class I, type 8B, member 3 [NP_620168.1]	0	0	0	1	0
818	ATPase, Class II, type 9A [NP_006036.1]	0	1	0	1	1
819	ATPase, Class II, type 9B [NP_940933.3]	0	1	1	1	1
820	ATPase, Class V, type 10A [NP_077816.1]	1	0	1	1	0
821	ATPase, Class V, type 10D [NP_065186.2]	1	0	1	1	1
822	ATPase, Class VI, type 11A isoform a [NP_056020.1]	1	1	0	1	0
823	ATPase, Class VI, type 11A isoform b [NP_115565.2]	1	0	0	0	0
824	ATPase, Class VI, type 11B [NP_055431.1]	1	1	0	1	0
825	ATPase, Class VI, type 11C isoform a [NP_775965.2]	1	1	1	1	1
826	ATPase, Class VI, type 11C isoform b [NP_001010986.1]	0	0	0	1	0
827	ATPase, Cu++ transporting, alpha polypeptide [NP_000043.2]	1	0	1	1	0
828	ATPase, Cu++ transporting, beta polypeptide isoform a [NP_000044.2]	1	1	1	1	0
829	ATPase, Cu++ transporting, beta polypeptide isoform b [NP_001005918.1]	0	1	1	0	0
830	ATPase, H+ transporting, lysosomal 14kD, V1 subunit F [NP_004222.2]	1	0	1	0	0
831	ATPase, H+ transporting, lysosomal 31kDa, V1 subunit E isoform 2 [NP_542384.1]	1	0	0	0	0
832	ATPase, H+ transporting, lysosomal 42kDa, V1 subunit C1 isoform A [NP_001686.1]	1	0	0	0	1
833	ATPase, H+ transporting, lysosomal 42kDa, V1 subunit C1 isoform B [NP_001007255.1]	1	0	0	0	0
834	ATPase, H+ transporting, lysosomal 50/57kDa, V1 subunit H isoform 1 [NP_998784.1]	1	1	1	0	1
835	ATPase, H+ transporting, lysosomal 56/58kDa, V1 subunit B1 [NP_001683.2]	0	0	0	0	1
836	ATPase, H+ transporting, lysosomal 70kD, V1 subunit A, isoform 1 [NP_001681.2]	1	1	0	0	0
837	ATPase, H+ transporting, lysosomal accessory protein 1 precursor [NP_001174.2]	1	1	1	1	0
838	ATPase, H+ transporting, lysosomal accessory protein 2 [NP_005756.2]	1	0	0	0	1
839	ATPase, H+ transporting, lysosomal V0 subunit a isoform 1 [NP_005168.2]	0	0	1	1	1
840	ATPase, H+ transporting, lysosomal V0 subunit a isoform 2 [NP_036595.2]	0	1	1	1	1
841	ATPase, H+ transporting, lysosomal V0 subunit a4 [NP_570855.2]	1	0	1	0	0
842	ATPase, H+ transporting, lysosomal, V0 subunit c [NP_001685.1]	1	0	0	1	0
843	ATPase, H+ transporting, lysosomal, V0 subunit d1 [NP_004682.2]	0	1	1	0	0
844	ATP-binding cassette protein C12 [NP_150229.2]	0	0	0	0	1
845	ATP-binding cassette sub-family B member 1 [NP_000918.2]	0	0	1	0	1
846	ATP-binding cassette sub-family G member 1 isoform 4 [NP_004906.3]	1	0	1	1	0
847	ATP-binding cassette sub-family G member 1 isoform 6 [NP_997511.1]	0	0	1	0	0
848	ATP-binding cassette sub-family G member 1 isoform 7 [NP_997512.1]	1	0	0	0	0
849	ATP-binding cassette, sub-family A , member 5 [NP_061142.2]	0	0	0	1	0
850	ATP-binding cassette, sub-family A member 1 [NP_005493.2]	1	1	1	1	1
851	ATP-binding cassette, sub-family A member 3 [NP_001080.1]	0	1	1	1	1
852	ATP-binding cassette, sub-family A member 4 [NP_000341.1]	1	1	1	1	1
853	ATP-binding cassette, sub-family A, member 10 [NP_525021.2]	0	1	0	0	0
854	ATP-binding cassette, sub-family A, member 12 isoform b [NP_056472.2]	0	0	0	1	0
855	ATP-binding cassette, sub-family A, member 2 isoform a [NP_001597.2]	0	1	1	0	0
856	ATP-binding cassette, sub-family A, member 2 isoform b [NP_997698.1]	1	1	0	1	0
857	ATP-binding cassette, sub-family A, member 7 isoform b [NP_150651.1]	1	1	1	0	1
858	ATP-binding cassette, sub-family B (MDR/TAP), member 11 [NP_003733.2]	1	1	1	1	1
859	ATP-binding cassette, sub-family B (MDR/TAP), member 9 isoform 1 [NP_062571.1]	1	0	0	1	0
860	ATP-binding cassette, sub-family B (MDR/TAP), member 9 isoform 2 [NP_062570.1]	0	0	0	0	1
861	ATP-binding cassette, sub-family B (MDR/TAP), member 9 isoform 3 [NP_982270.1]	1	0	0	0	0
862	ATP-binding cassette, sub-family B, member 10 [NP_036221.1]	1	0	1	1	0
863	ATP-binding cassette, subfamily B, member 4 isoform A [NP_000434.1]	0	0	0	0	1
864	ATP-binding cassette, subfamily B, member 4 isoform B [NP_061337.1]	1	0	0	0	1
865	ATP-binding cassette, subfamily B, member 4 isoform C [NP_061338.1]	0	0	1	0	0
866	ATP-binding cassette, sub-family B, member 5 [NP_848654.2]	0	0	0	0	1
867	ATP-binding cassette, sub-family B, member 6 [NP_005680.1]	0	1	0	0	1
868	ATP-binding cassette, sub-family B, member 7 [NP_004290.2]	1	0	1	0	0
869	ATP-binding cassette, sub-family B, member 8 [NP_009119.1]	0	0	0	0	1
870	ATP-binding cassette, sub-family C (CFTR/MRP), member 2 [NP_000383.1]	1	1	1	1	1
871	ATP-binding cassette, sub-family C, member 1 isoform 2 [NP_063915.1]	1	1	1	1	1
872	ATP-binding cassette, sub-family C, member 1 isoform 4 [NP_063954.1]	1	1	1	1	1
873	ATP-binding cassette, sub-family C, member 1 isoform 5 [NP_063955.1]	0	0	0	1	1
874	ATP-binding cassette, sub-family C, member 10 [NP_258261.2]	0	1	1	1	1
875	ATP-binding cassette, sub-family C, member 11 isoform a [NP_149163.2]	0	0	0	0	1
876	ATP-binding cassette, sub-family C, member 11 isoform b [NP_660187.1]	0	1	0	0	0
877	ATP-binding cassette, sub-family C, member 3 [NP_003777.2]	0	0	1	1	1
878	ATP-binding cassette, sub-family C, member 4 [NP_005836.1]	1	1	1	1	1
879	ATP-binding cassette, sub-family C, member 5 isoform 1 [NP_005679.2]	1	0	1	0	1
880	ATP-binding cassette, sub-family C, member 6 [NP_001162.2]	0	0	0	1	0
881	ATP-binding cassette, sub-family C, member 8 [NP_000343.1]	1	1	1	1	0
882	ATP-binding cassette, sub-family C, member 9 isoform SUR2B [NP_064693.1]	1	1	0	0	0
883	ATP-binding cassette, sub-family D (ALD), member 1 [NP_000024.2]	1	0	1	0	1
884	ATP-binding cassette, sub-family D, member 2 [NP_005155.1]	0	0	1	0	0
885	ATP-binding cassette, sub-family D, member 3 [NP_002849.1]	0	0	1	0	1
886	ATP-binding cassette, sub-family D, member 4 isoform 2 [NP_064719.1]	0	1	0	0	0
887	ATP-binding cassette, sub-family E, member 1 [NP_002931.1]	0	1	0	1	1
888	ATP-binding cassette, sub-family F, member 1 isoform a [NP_001020262.1]	0	0	0	1	0
889	ATP-binding cassette, sub-family F, member 1 isoform b [NP_001081.1]	0	1	0	0	0
890	ATP-binding cassette, sub-family F, member 2 isoform a [NP_009120.1]	1	0	0	1	1
891	ATP-binding cassette, sub-family G, member 2 [NP_004818.2]	1	0	1	0	1
892	ATP-binding cassette, subfamily G, member 4 [NP_071452.2]	0	0	1	0	1
893	ATP-dependent DNA helicase II [NP_066964.1]	0	0	0	0	1
894	ATP-dependent DNA helicase II, 70 kDa subunit [NP_001460.1]	0	0	1	0	0
895	atrial/embryonic alkali myosin light chain [NP_002467.1]	0	0	0	0	1
896	atrophin-1 [NP_001931.2]	1	1	0	1	0
897	atrophin-1 like protein [NP_036234.2]	0	1	0	1	1
898	attractin isoform 1 [NP_647537.1]	0	1	0	1	1
899	attractin isoform 2 [NP_647538.1]	1	1	0	0	1
900	attractin-like 1 [NP_997186.1]	1	1	1	1	1
901	AU RNA-binding protein/enoyl-Coenzyme A hydratase precursor [NP_001689.1]	0	1	0	0	0
902	aurora kinase B [NP_004208.2]	1	1	0	0	0
903	aurora kinase C isoform 3 [NP_003151.2]	1	0	0	0	0
904	autism susceptibility candidate 2 [NP_056385.1]	1	0	0	1	0
905	autoantigen La [NP_003133.1]	0	0	0	0	1
906	autoantigen RCD8 [NP_055144.3]	1	1	0	0	1
907	autocrine motility factor receptor [NP_001135.3]	1	0	0	0	0
908	Autosomal Highly Conserved Protein [NP_057339.1]	0	1	1	0	0
909	autotaxin isoform 1 preproprotein [NP_006200.3]	1	1	1	1	1
910	autotaxin isoform 2 preproprotein [NP_001035181.1]	0	0	0	1	0
911	axin 1 isoform a [NP_003493.1]	0	0	1	1	1
912	axin 2 [NP_004646.2]	1	1	1	1	0
913	AXIN1 up-regulated 1 [NP_149016.1]	0	0	0	0	1
914	AXL receptor tyrosine kinase isoform 1 [NP_068713.2]	1	0	0	0	0
915	axonal transport of synaptic vesicles [NP_004312.2]	1	1	1	1	1
916	axonemal dynein heavy chain 7 [NP_061720.1]	1	1	1	1	1
917	axonemal dynein light chain [NP_003453.2]	0	0	0	0	1
918	axonemal dynein light chain 1 [NP_113615.1]	0	0	1	0	1
919	axotrophin [NP_073737.1]	0	0	0	1	0
920	B cell RAG associated protein [NP_056976.2]	0	0	0	0	1
921	B lymphoid tyrosine kinase [NP_001706.2]	0	0	1	0	1
922	B5 receptor [NP_006351.2]	0	1	1	0	0
923	bactericidal/permeability-increasing protein precursor [NP_001716.1]	1	0	0	0	1
924	baculoviral IAP repeat-containing 6 [NP_057336.2]	1	1	1	1	1
925	baculoviral IAP repeat-containing protein 2 [NP_001157.1]	1	0	0	0	0
926	bagpipe homeobox 1 [NP_001180.1]	0	1	1	0	1
927	BAI1-associated protein 2 isoform 2 [NP_059345.1]	0	1	1	0	1
928	BAI1-associated protein 2-like 1 [NP_061330.2]	0	0	0	1	0
929	Bardet-Biedl syndrome 1 [NP_078925.3]	0	1	0	0	0
930	Bardet-Biedl syndrome 2 protein [NP_114091.2]	1	1	0	1	0
931	Bardet-Biedl syndrome 4 [NP_149017.2]	0	0	0	1	0
932	Bardet-Biedl syndrome 5 [NP_689597.1]	0	0	1	1	0
933	Bardet-Biedl syndrome 7 protein isoform b [NP_060660.2]	0	0	1	0	0
934	BarH-like 1 [NP_064448.1]	1	0	1	1	0
935	BarH-like 2 [NP_064447.1]	0	0	1	0	0
936	BarH-like homeobox 2 [NP_003649.2]	0	0	1	0	0
937	barttin [NP_476517.1]	0	0	1	0	0
938	basic beta 1 syntrophin [NP_066301.1]	1	1	1	0	0
939	basic beta 2 syntrophin isoform a [NP_006741.1]	0	1	1	1	1
940	basic FGF-repressed Zic binding protein isoform a [NP_060714.3]	0	0	0	1	0
941	basic helix-loop-helix domain containing, class B, 4 [NP_542173.1]	1	0	0	0	0
942	basic helix-loop-helix transcription factor HAND1 [NP_004812.1]	0	0	1	0	0
943	basic helix-loop-helix transcription factor HAND2 [NP_068808.1]	1	0	0	0	0
944	basic leucine zipper and W2 domains 1 [NP_055485.2]	1	0	0	1	0
945	basic leucine zipper and W2 domains 2 [NP_054757.1]	1	0	0	0	0
946	basic leucine zipper nuclear factor 1 [NP_003657.1]	0	0	0	0	1
947	basic transcription factor 3 isoform B [NP_001198.2]	0	0	0	1	0
948	basigin isoform 1 [NP_001719.2]	0	1	0	0	0
949	basonuclin 1 [NP_001708.2]	0	0	0	1	0
950	basonuclin 2 [NP_060107.3]	0	1	1	1	0
951	bassoon protein [NP_003449.2]	0	0	1	1	1
952	B-box and SPRY domain containing [NP_060158.1]	0	1	0	0	0
953	B-cell CLL/lymphoma 11A isoform 1 [NP_075044.2]	0	0	0	1	0
954	B-cell CLL/lymphoma 11A isoform 2 [NP_060484.2]	1	1	0	0	1
955	B-cell CLL/lymphoma 11B isoform 1 [NP_612808.1]	0	1	0	1	0
956	B-cell CLL/lymphoma 11B isoform 2 [NP_075049.1]	0	1	0	0	0
957	B-cell CLL/lymphoma 3 [NP_005169.1]	0	0	0	0	1
958	B-cell CLL/lymphoma 6, member B (zinc finger protein) [NP_862827.1]	0	1	1	1	1
959	B-cell CLL/lymphoma 9-like [NP_872363.1]	0	1	0	1	0
960	B-cell lymphoma 6 protein [NP_001697.2]	0	1	0	1	1
961	B-cell lymphoma protein 2 beta isoform [NP_000648.2]	0	0	0	0	1
962	B-cell receptor-associated protein BAP29 isoform b [NP_061332.2]	0	1	0	1	0
963	B-cell receptor-associated protein BAP29 isoform c [NP_001008406.1]	1	0	0	0	0
964	B-cell scaffold protein with ankyrin repeats 1 [NP_060405.2]	0	1	0	0	0
965	B-cell translocation gene 3 [NP_006797.3]	1	0	0	0	0
966	B-cell translocation gene 4 [NP_060059.1]	1	0	0	0	0
967	BCL2/adenovirus E1B 19kD interacting protein 1 isoform BNIP1 [NP_001196.1]	0	0	1	0	0
968	BCL2/adenovirus E1B 19kD interacting protein 1 isoform BNIP1-a [NP_053581.1]	0	0	1	0	0
969	BCL2/adenovirus E1B 19kD interacting protein 2 [NP_004321.1]	1	0	0	0	0
970	BCL2/adenovirus E1B 19kD-interacting protein 3-like [NP_004322.1]	0	0	1	0	0
971	BCL2-associated athanogene 2 [NP_004273.1]	1	0	0	0	0
972	BCL2-associated athanogene 3 [NP_004272.2]	0	0	1	0	0
973	BCL2-associated athanogene 5 isoform a [NP_001015049.1]	0	0	0	1	0
974	BCL2-associated athanogene 5 isoform b [NP_001015048.1]	0	0	0	1	0
975	BCL2-like 1 isoform 1 [NP_612815.1]	1	0	0	0	0
976	BCL2-like 1 isoform 2 [NP_001182.1]	1	0	0	0	0
977	BCL2-like 13 (apoptosis facilitator) [NP_056182.2]	0	0	0	1	0
978	BCL2-related ovarian killer [NP_115904.1]	0	0	1	1	1
979	BCL6 co-repressor-like 1 [NP_068765.2]	1	0	1	1	1
980	BCL-6 interacting corepressor isoform 1 [NP_060215.4]	1	1	1	1	1
981	BCL-6 interacting corepressor isoform 2 [NP_065977.1]	0	0	0	1	0
982	Bcl-XL-binding protein v68 [NP_612642.1]	0	0	0	0	1
983	BCSC-1 isoform 1 [NP_055437.2]	1	1	1	1	1
984	BCSC-1 isoform 2 [NP_938057.1]	1	1	1	1	0
985	beclin 1 [NP_003757.1]	0	1	1	0	0
986	bestrophin [NP_004174.1]	1	0	0	0	0
987	BET3 homolog [NP_055223.1]	0	0	1	0	1
988	beta 1,4-N-acetylgalactosaminyltransferase-transferase-III [NP_775864.3]	0	1	0	0	0
989	beta actin [NP_001092.1]	0	0	1	0	0
990	beta adrenergic receptor kinase 1 [NP_001610.1]	0	0	0	1	0
991	beta adrenergic receptor kinase 2 [NP_005151.1]	0	1	1	1	0
992	beta chimerin isoform 1 [NP_001035025.1]	0	1	0	0	0
993	beta isoform of regulatory subunit A, protein phosphatase 2 isoform a [NP_002707.3]	0	0	1	0	0
994	beta isoform of regulatory subunit B55, protein phosphatase 2 isoform a [NP_858060.1]	1	0	0	0	0
995	beta isoform of regulatory subunit B55, protein phosphatase 2 isoform c [NP_858063.1]	1	0	1	0	0
996	beta isoform of regulatory subunit B56, protein phosphatase 2A [NP_006235.1]	1	1	0	0	0
997	beta(1,6)-N-acetylglucosaminyltransferase V isoform 1 [NP_653278.2]	1	0	0	0	0
998	beta(1,6)-N-acetylglucosaminyltransferase V isoform 2 [NP_945193.1]	0	1	1	1	1
999	beta-1,3-galactosyl-O-glycosyl-glycoprotein beta-1,6-N-acetylglucosaminyltransferase [NP_001481.2]	0	0	1	1	1
1000	beta-1,3-glucuronyltransferase 1 [NP_473366.1]	1	0	0	0	0
1001	beta-1,3-glucuronyltransferase 2 [NP_542780.1]	0	1	1	0	0
1002	beta-1,3-glucuronyltransferase 3 [NP_036332.2]	0	0	0	1	0
1003	beta-1,4-mannosyltransferase [NP_061982.3]	1	1	0	0	0
1004	beta-1,4-N-acetyl-galactosaminyl transferase 1 [NP_001469.1]	1	1	1	1	1
1005	beta-1-adrenergic receptor [NP_000675.1]	0	0	0	0	1
1006	beta-2-microglobulin precursor [NP_004039.1]	0	0	0	0	1
1007	beta-carotene 15, 15'-monooxygenase 1 [NP_059125.2]	1	0	0	0	0
1008	beta-carotene dioxygenase 2 isoform a [NP_114144.3]	0	1	1	1	1
1009	beta-carotene dioxygenase 2 isoform b [NP_001032367.1]	1	0	1	0	0
1010	beta-galactoside alpha-2,6-sialyltransferase II [NP_115917.1]	0	1	0	0	0
1011	beta-galactoside-binding lectin precursor [NP_002296.1]	0	0	1	0	0
1012	betaine-homocysteine methyltransferase [NP_001704.1]	1	0	1	1	0
1013	beta-site APP-cleaving enzyme 1 isoform B preproprotein [NP_620428.1]	1	1	0	0	0
1014	beta-site APP-cleaving enzyme 2 isoform A preproprotein [NP_036237.2]	0	0	1	0	1
1015	beta-site APP-cleaving enzyme 2 isoform C preproprotein [NP_620476.1]	0	0	1	0	0
1016	beta-synuclein [NP_001001502.1]	1	1	0	0	0
1017	beta-transducin repeat containing protein isoform 1 [NP_378663.1]	0	1	0	0	0
1018	beta-transducin repeat containing protein isoform 2 [NP_003930.1]	1	0	1	0	0
1019	beta-tubulin cofactor D isoform 1 [NP_005984.3]	0	0	0	1	1
1020	beta-tubulin cofactor D isoform 2 [NP_001028224.1]	0	0	0	0	1
1021	beta-tubulin cofactor E [NP_003184.1]	0	1	0	0	0
1022	bicaudal D homolog 1 isoform 1 [NP_001705.2]	0	0	0	1	0
1023	bicaudal D homolog 1 isoform 2 [NP_001003398.1]	1	0	1	1	1
1024	bicaudal D homolog 2 isoform 1 [NP_001003800.1]	0	0	0	0	1
1025	bicaudal D homolog 2 isoform 2 [NP_056065.1]	0	0	0	0	1
1026	bifunctional phosphopantetheine adenylyl transferase/dephospho CoA kinase [NP_079509.4]	1	1	0	0	0
1027	biglycan preproprotein [NP_001702.1]	0	0	0	1	1
1028	bile acid beta-glucosidase [NP_065995.1]	1	1	0	0	1
1029	bin3, bicoid-interacting 3 [NP_062552.2]	1	1	1	0	1
1030	biotinidase precursor [NP_000051.1]	1	0	0	0	0
1031	biphenyl hydrolase-like [NP_004323.1]	1	1	0	0	1
1032	bleomycin hydrolase [NP_000377.1]	1	0	1	1	0
1033	blood vessel epicardial substance [NP_009004.2]	0	1	0	1	0
1034	Bloom syndrome protein [NP_000048.1]	1	1	0	1	1
1035	BMP and activin membrane-bound inhibitor precursor [NP_036474.1]	0	1	1	1	0
1036	BMP/retinoic acid-inducible neural-specific protein 2 [NP_066988.1]	0	0	0	1	1
1037	BMP-2 inducible kinase isoform a [NP_942595.1]	1	0	0	0	1
1038	BMP-binding endothelial regulator precursor protein [NP_597725.1]	0	1	0	0	1
1039	BMS1-like, ribosome assembly protein [NP_055568.2]	0	0	0	0	1
1040	BNIP2 motif containing molecule at the carboxyl terminal region 1 [NP_056040.1]	0	0	0	1	0
1041	bolA-like 1 [NP_057158.1]	0	0	0	0	1
1042	bombesin-like receptor 3 [NP_001718.1]	0	0	0	1	0
1043	bone morphogenetic protein 1 isoform 2, precursor [NP_006119.1]	0	1	0	1	0
1044	bone morphogenetic protein 1 isoform 3, precursor [NP_006120.1]	0	0	0	1	1
1045	bone morphogenetic protein 10 preproprotein [NP_055297.1]	1	1	0	0	1
1046	bone morphogenetic protein 15 precursor [NP_005439.1]	0	0	0	1	0
1047	bone morphogenetic protein 2 preproprotein [NP_001191.1]	0	0	1	0	0
1048	bone morphogenetic protein 3 (osteogenic) precursor [NP_001192.1]	1	0	1	1	0
1049	bone morphogenetic protein 5 preproprotein [NP_066551.1]	1	1	0	0	1
1050	bone morphogenetic protein 6 precursor [NP_001709.1]	0	1	0	1	0
1051	bone morphogenetic protein 7 precursor [NP_001710.1]	1	0	0	1	0
1052	bone morphogenetic protein 8A [NP_861525.1]	1	0	1	1	0
1053	bone morphogenetic protein receptor type II precursor [NP_001195.2]	1	0	0	1	1
1054	bone morphogenetic protein receptor, type IB [NP_001194.1]	0	1	1	1	0
1055	BPY2 interacting protein 1 [NP_060644.4]	1	0	0	0	1
1056	BR serine/threonine kinase 1 [NP_115806.1]	1	1	1	1	0
1057	BR serine/threonine kinase 2 [NP_003948.1]	1	1	1	1	1
1058	bradykinin receptor B2 [NP_000614.1]	1	1	1	1	1
1059	BRAF35/HDAC2 complex [NP_057705.2]	1	0	1	1	0
1060	brain adenylate cyclase 1 [NP_066939.1]	1	1	1	1	1
1061	brain and acute leukemia, cytoplasmic isoform 1 [NP_079088.1]	0	0	0	0	1
1062	brain and reproductive organ-expressed (TNFRSF1A modulator) isoform 3 [NP_954663.1]	0	1	0	1	0
1063	brain creatine kinase [NP_001814.2]	0	0	0	0	1
1064	brain glycogen phosphorylase [NP_002853.2]	0	1	1	1	0
1065	brain link protein 2 [NP_075378.1]	0	0	1	0	0
1066	brain link protein-1 [NP_068589.1]	1	0	1	0	0
1067	brain protein 44-like [NP_057182.1]	0	0	1	0	0
1068	brain protein I3 [NP_056194.1]	0	0	0	1	0
1069	brain-derived neurotrophic factor isoform c preproprotein [NP_733930.1]	0	0	0	0	1
1070	brain-specific angiogenesis inhibitor 1 precursor [NP_001693.1]	0	1	0	1	1
1071	brain-specific angiogenesis inhibitor 2 [NP_001694.1]	1	0	0	1	0
1072	brain-specific angiogenesis inhibitor 3 [NP_001695.1]	0	0	1	1	1
1073	brain-specific membrane-anchored protein precursor [NP_036241.1]	1	0	0	1	0
1074	brain-specific protein p25 alpha [NP_008961.1]	1	1	0	0	1
1075	branched chain aminotransferase 1, cytosolic [NP_005495.2]	0	1	1	0	0
1076	branched chain ketoacid dehydrogenase kinase [NP_005872.1]	1	0	0	0	0
1077	BRCA1 associated protein [NP_006759.2]	0	0	1	0	0
1078	BRCA1 associated protein-1 [NP_004647.1]	0	0	1	0	0
1079	BRCA1 associated RING domain 1 [NP_000456.1]	0	0	1	0	1
1080	BRCA1 interacting protein C-terminal helicase 1 [NP_114432.1]	1	0	1	0	0
1081	breakpoint cluster region isoform 1 [NP_004318.3]	1	1	1	1	1
1082	breakpoint cluster region isoform 2 [NP_067585.2]	1	0	0	1	0
1083	Breakpoint cluster region protein, uterine leiomyoma, 2 [NP_003852.1]	0	1	1	1	0
1084	breast cancer 2, early onset [NP_000050.1]	1	0	1	1	1
1085	breast cancer anti-estrogen resistance 1 [NP_055382.2]	0	0	0	1	0
1086	breast cancer antiestrogen resistance 3 [NP_003558.1]	1	1	1	1	0
1087	breast cancer metastasis-suppressor 1-like [NP_115728.2]	0	0	1	1	0
1088	breast carcinoma amplified sequence 3 [NP_060149.2]	1	1	1	0	1
1089	brefeldin A-inhibited guanine nucleotide-exchange protein 1 [NP_006412.2]	1	1	1	0	1
1090	brevican isoform 1 [NP_068767.3]	1	1	1	0	0
1091	BRIX [NP_060791.3]	1	1	0	0	1
1092	brix domain containing 1 [NP_115570.1]	0	0	0	1	0
1093	bromo adjacent homology domain containing 1 [NP_055767.2]	0	1	0	1	0
1094	bromo domain-containing protein disrupted in leukemia [NP_694984.2]	1	0	0	1	1
1095	bromodomain adjacent to zinc finger domain, 1A isoform b [NP_872589.1]	0	0	1	0	1
1096	bromodomain adjacent to zinc finger domain, 1B [NP_115784.1]	1	1	0	1	0
1097	bromodomain adjacent to zinc finger domain, 2A [NP_038477.2]	0	1	1	1	1
1098	bromodomain adjacent to zinc finger domain, 2B [NP_038478.2]	1	1	1	1	1
1099	bromodomain and PHD finger containing, 3 [NP_056510.1]	1	0	1	0	1
1100	bromodomain and PHD finger-containing protein 1 isoform 1 [NP_001003694.1]	0	1	0	0	1
1101	bromodomain and WD repeat domain containing 1 isoform B [NP_387505.1]	0	0	0	1	0
1102	bromodomain and WD repeat domain containing 1 isoform C [NP_001007247.1]	0	1	0	0	0
1103	bromodomain and WD repeat domain containing 2 [NP_060587.8]	1	1	1	1	1
1104	bromodomain containing 7 [NP_037395.2]	0	0	0	1	0
1105	bromodomain containing 8 isoform 1 [NP_006687.3]	0	0	1	1	0
1106	bromodomain containing 9 isoform 1 [NP_076413.2]	1	0	0	0	0
1107	bromodomain containing protein 1 [NP_055392.1]	1	1	1	1	0
1108	bromodomain containing protein 2 [NP_005095.1]	1	0	1	0	1
1109	bromodomain containing protein 3 [NP_031397.1]	0	1	1	1	0
1110	bromodomain-containing protein 4 isoform long [NP_490597.1]	0	1	0	0	0
1111	bromodomain-containing protein 4 isoform short [NP_055114.1]	0	1	0	0	0
1112	brother of CDO [NP_150279.1]	1	1	0	1	0
1113	bruno-like 4, RNA binding protein [NP_064565.1]	1	0	1	0	1
1114	Bruton agammaglobulinemia tyrosine kinase [NP_000052.1]	1	1	0	0	0
1115	BSD domain containing 1 [NP_060515.2]	1	0	0	1	0
1116	BTAF1 RNA polymerase II, B-TFIID transcription factor-associated, 170kDa [NP_003963.1]	1	0	1	1	0
1117	BTB (POZ) domain containing 1 isoform 1 [NP_079514.1]	1	0	0	0	1
1118	BTB (POZ) domain containing 1 isoform 2 [NP_001011885.1]	0	1	1	0	1
1119	BTB (POZ) domain containing 11 isoform 1 [NP_689535.2]	1	0	0	1	1
1120	BTB (POZ) domain containing 11 isoform 2 [NP_001017523.1]	1	0	0	1	0
1121	BTB (POZ) domain containing 11 isoform 3 [NP_001018082.1]	1	1	0	1	1
1122	BTB (POZ) domain containing 12 [NP_115820.2]	0	1	1	0	0
1123	BTB (POZ) domain containing 14A [NP_653254.1]	1	0	0	0	0
1124	BTB (POZ) domain containing 15 [NP_054874.2]	0	0	0	0	1
1125	BTB (POZ) domain containing 2 [NP_060267.2]	1	0	0	0	1
1126	BTB (POZ) domain containing 4 [NP_079500.1]	0	0	0	0	1
1127	BTB (POZ) domain containing 5 [NP_060128.2]	0	0	1	1	0
1128	BTB (POZ) domain containing 7 isoform 1 [NP_001002860.2]	1	1	1	1	0
1129	BTB (POZ) domain containing 9 [NP_689946.1]	1	1	0	0	0
1130	BTB and CNC homology 1 isoform b [NP_001011545.1]	0	0	1	0	1
1131	BTB and CNC homology 1, basic leucine zipper transcription factor 2 [NP_068585.1]	0	0	0	1	0
1132	BTB and kelch domain containing 3 [NP_689646.2]	1	1	1	1	0
1133	BTB domain protein BDPL [NP_150374.1]	0	0	1	0	1
1134	BTB/POZ KELCH domain protein [NP_071925.2]	1	0	0	1	0
1135	BTG3 associated nuclear protein isoform a [NP_060339.2]	0	0	0	1	0
1136	BUB1 budding uninhibited by benzimidazoles 1 homolog [NP_004327.1]	1	0	0	0	0
1137	BUB3 budding uninhibited by benzimidazoles 3 isoform b [NP_001007794.1]	0	0	0	1	0
1138	bubblegum related protein [NP_112186.3]	1	1	1	0	1
1139	BUD13 homolog [NP_116114.1]	1	1	1	1	1
1140	butyrate response factor 1 [NP_004917.2]	0	0	0	1	0
1141	butyrate response factor 2 [NP_008818.3]	0	1	0	0	0
1142	butyrate-induced transcript 1 [NP_057479.1]	0	1	0	0	0
1143	butyrophilin, subfamily 1, member A1 [NP_001723.1]	0	1	0	0	0
1144	butyrophilin, subfamily 2, member A1 isoform 2 precursor [NP_510961.1]	1	0	0	0	1
1145	butyrophilin, subfamily 2, member A2 isoform a [NP_008926.2]	1	0	0	0	0
1146	butyrophilin, subfamily 2, member A2 isoform b [NP_853509.1]	1	0	0	0	0
1147	butyrophilin, subfamily 3, member A1 [NP_008979.3]	1	1	0	0	0
1148	butyrophilin, subfamily 3, member A3 isoform a [NP_008925.1]	0	1	0	1	0
1149	butyrophilin-like 3 isoform b [NP_006698.1]	1	0	0	0	0
1150	butyrophilin-like 9 [NP_689760.2]	1	1	0	0	0
1151	butyrylcholinesterase precursor [NP_000046.1]	0	0	1	0	0
1152	C1q and tumor necrosis factor related protein 2 [NP_114114.1]	1	0	1	0	0
1153	C1q and tumor necrosis factor related protein 4 [NP_114115.1]	0	0	0	0	1
1154	C1q and tumor necrosis factor related protein 7 [NP_114117.1]	0	0	1	0	0
1155	C1q and tumor necrosis factor related protein 9 [NP_848635.2]	1	0	1	0	0
1156	C1q domain containing 1 isoform 1 [NP_001002259.1]	0	0	0	0	1
1157	C2f protein [NP_006322.2]	1	0	0	0	0
1158	C3 and PZP-like, alpha-2-macroglobulin domain containing 8 [NP_056507.1]	1	1	0	1	1
1159	Ca2+-dependent activator protein for secretion 2 isoform a [NP_060424.8]	0	1	1	1	0
1160	Ca2+-dependent activator protein for secretion 2 isoform b [NP_001009571.1]	0	0	0	0	1
1161	Ca2+-dependent secretion activator isoform 1 [NP_003707.2]	1	0	1	0	0
1162	Ca2+-dependent secretion activator isoform 2 [NP_899631.1]	0	1	0	0	0
1163	Ca2+-dependent secretion activator isoform 3 [NP_899630.1]	1	1	1	0	0
1164	CAAX box 1 [NP_003919.1]	0	1	0	1	0
1165	CAB2 protein [NP_219487.3]	1	0	0	0	0
1166	cache domain containing 1 [NP_065976.1]	1	1	1	0	0
1167	cadherin 1, type 1 preproprotein [NP_004351.1]	0	0	1	1	1
1168	cadherin 11, type 2 preproprotein [NP_001788.2]	0	0	1	0	0
1169	cadherin 12, type 2 preproprotein [NP_004052.2]	1	1	1	1	1
1170	cadherin 13 preproprotein [NP_001248.1]	0	1	0	1	0
1171	cadherin 16 precursor [NP_004053.1]	0	1	0	0	0
1172	cadherin 18, type 2 preproprotein [NP_004925.1]	0	1	1	0	0
1173	cadherin 19, type 2 preproprotein [NP_066976.1]	1	0	0	1	0
1174	cadherin 2, type 1 preproprotein [NP_001783.2]	1	1	1	1	1
1175	cadherin 20, type 2 preproprotein [NP_114097.2]	1	1	1	1	0
1176	cadherin 22 precursor [NP_067071.1]	0	1	1	0	1
1177	cadherin 3, type 1 preproprotein [NP_001784.2]	1	1	0	0	0
1178	cadherin 4, type 1 preproprotein [NP_001785.2]	1	1	1	1	1
1179	cadherin 5, type 2 preproprotein [NP_001786.1]	0	0	1	0	0
1180	cadherin 6, type 2 preproprotein [NP_004923.1]	0	1	0	1	1
1181	cadherin 7, type 2 preproprotein [NP_004352.2]	1	1	1	0	1
1182	cadherin 8, type 2 preproprotein [NP_001787.2]	1	1	0	0	1
1183	cadherin 9, type 2 preproprotein [NP_057363.3]	0	1	1	0	1
1184	cadherin EGF LAG seven-pass G-type receptor 1 [NP_055061.1]	1	1	1	1	1
1185	cadherin EGF LAG seven-pass G-type receptor 2 [NP_001399.1]	1	1	1	1	1
1186	cadherin EGF LAG seven-pass G-type receptor 3 [NP_001398.1]	0	1	1	1	1
1187	cadherin related 23 isoform 1 precursor [NP_071407.2]	1	1	1	1	1
1188	cadherin related 23 isoform 2 precursor [NP_443068.1]	0	0	0	1	0
1189	cadherin-like 24 isoform 1 [NP_071923.2]	0	0	1	0	1
1190	cadherin-like 26 isoform a [NP_817089.1]	0	1	0	1	1
1191	cajalin 2 isoform a [NP_690001.3]	1	1	1	0	0
1192	cajalin 2 isoform b [NP_858056.2]	1	0	0	0	1
1193	calcineurin binding protein 1 [NP_036427.1]	1	1	1	0	0
1194	calcitonin gene-related peptide-receptor component protein [NP_055293.1]	0	0	1	0	1
1195	calcitonin receptor [NP_001733.1]	0	0	0	1	0
1196	calcitonin receptor-like [NP_005786.1]	0	1	0	1	1
1197	calcium activated nucleotidase 1 [NP_620148.1]	1	1	1	1	1
1198	calcium binding atopy-related autoantigen 1 [NP_006068.1]	0	1	0	1	0
1199	calcium binding protein 1 isoform 2 [NP_004267.2]	0	0	1	0	0
1200	calcium binding protein 39 [NP_057373.1]	0	0	1	0	0
1201	calcium binding protein 39-like isoform 2 [NP_112187.1]	0	1	0	0	0
1202	calcium binding protein 7 [NP_872333.1]	1	0	0	0	0
1203	calcium binding protein Cab45 precursor [NP_057260.2]	0	1	0	0	0
1204	calcium binding protein Cab45 precursor [NP_057631.1]	1	0	0	1	1
1205	calcium binding protein P22 [NP_009167.1]	1	1	0	0	0
1206	calcium channel, alpha 1A subunit isoform 1 [NP_000059.2]	0	1	1	0	0
1207	calcium channel, alpha 1A subunit isoform 2 [NP_075461.1]	1	0	1	1	1
1208	calcium channel, voltage-dependent, alpha 1E subunit [NP_000712.2]	1	1	1	1	1
1209	calcium channel, voltage-dependent, alpha 1F subunit [NP_005174.2]	0	1	1	1	1
1210	calcium channel, voltage-dependent, alpha 1H subunit isoform b [NP_001005407.1]	0	0	1	1	0
1211	calcium channel, voltage-dependent, alpha 2/delta 3 subunit [NP_060868.2]	0	0	1	0	1
1212	calcium channel, voltage-dependent, alpha 2/delta subunit 1 [NP_000713.2]	0	1	0	0	0
1213	calcium channel, voltage-dependent, alpha 2/delta subunit 2 isoform a [NP_001005505.1]	1	1	1	1	0
1214	calcium channel, voltage-dependent, beta 1 subunit isoform 1 [NP_000714.3]	1	0	1	0	1
1215	calcium channel, voltage-dependent, beta 1 subunit isoform 3 [NP_954856.1]	0	1	0	0	1
1216	calcium channel, voltage-dependent, beta 2 subunit isoform 4 [NP_963891.1]	1	1	1	0	1
1217	calcium channel, voltage-dependent, beta 3 subunit [NP_000716.2]	0	0	0	1	0
1218	calcium channel, voltage-dependent, beta 4 subunit isoform a [NP_001005747.1]	0	0	1	0	0
1219	calcium channel, voltage-dependent, beta 4 subunit isoform c [NP_001005746.1]	1	1	1	0	0
1220	calcium channel, voltage-dependent, L type, alpha 1B subunit [NP_000709.1]	1	1	1	1	1
1221	calcium channel, voltage-dependent, L type, alpha 1C subunit [NP_000710.4]	1	1	1	1	1
1222	calcium channel, voltage-dependent, L type, alpha 1D subunit [NP_000711.1]	1	1	1	1	1
1223	calcium channel, voltage-dependent, L type, alpha 1S subunit [NP_000060.1]	1	0	0	0	1
1224	calcium homeostasis endoplasmic reticulum protein [NP_006378.2]	1	0	0	0	0
1225	calcium modulating ligand [NP_001736.1]	1	0	0	0	0
1226	calcium/calmodulin-dependent protein kinase 1 alpha isoform a [NP_757343.1]	0	1	0	0	1
1227	calcium/calmodulin-dependent protein kinase I [NP_003647.1]	0	1	1	1	0
1228	calcium/calmodulin-dependent protein kinase ID isoform 1 [NP_065130.1]	1	1	0	1	1
1229	calcium/calmodulin-dependent protein kinase ID isoform 2 [NP_705718.1]	0	0	0	0	1
1230	calcium/calmodulin-dependent protein kinase IG [NP_065172.1]	1	0	1	0	0
1231	calcium/calmodulin-dependent protein kinase II delta isoform 3 [NP_001212.2]	0	0	0	1	0
1232	calcium/calmodulin-dependent protein kinase II gamma isoform 1 [NP_751911.1]	0	0	0	1	0
1233	calcium/calmodulin-dependent protein kinase II gamma isoform 4 [NP_001213.2]	0	1	0	1	1
1234	calcium/calmodulin-dependent protein kinase IIA isoform 2 [NP_741960.1]	0	1	0	0	0
1235	calcium/calmodulin-dependent protein kinase IIB isoform 3 [NP_742076.1]	0	0	1	1	1
1236	calcium/calmodulin-dependent protein kinase IIB isoform 6 [NP_742079.1]	0	0	0	1	0
1237	calcium/calmodulin-dependent protein kinase IV [NP_001735.1]	0	1	0	1	0
1238	calcium/calmodulin-dependent protein kinase kinase 2 beta isoform 2 [NP_757380.1]	0	1	0	0	0
1239	calcium/calmodulin-dependent protein kinase kinase 2 beta isoform 6 [NP_757364.1]	0	0	0	0	1
1240	calcium/calmodulin-dependent serine protein kinase (MAGUK family) [NP_003679.1]	1	1	1	1	1
1241	calcium-activated potassium channel beta 2 subunit [NP_005823.1]	0	1	1	1	1
1242	calcium-activated potassium channel beta 3 subunit isoform a [NP_741979.1]	1	0	0	0	0
1243	calcium-activated potassium channel beta 4 subunit [NP_055320.4]	1	0	0	0	1
1244	calcium-sensing receptor [NP_000379.2]	1	1	1	1	1
1245	calcium-transporting ATPase 2C1 isoform 1b [NP_001001487.1]	1	1	0	0	1
1246	calcium-transporting ATPase 2C1 isoform 1c [NP_001001485.1]	0	1	0	0	0
1247	calcyphosine-like [NP_653248.2]	0	0	1	0	0
1248	caldesmon 1 isoform 1 [NP_149129.2]	0	0	0	0	1
1249	caldesmon 1 isoform 4 [NP_149130.1]	1	0	0	0	0
1250	calmegin [NP_004353.1]	0	1	0	0	1
1251	calmodulin 3 [NP_005175.2]	1	1	1	1	1
1252	calmodulin binding transcription activator 2 [NP_055914.2]	1	1	1	1	0
1253	calmodulin regulated spectrin-associated protein 1 [NP_056262.1]	0	1	1	1	1
1254	calmodulin regulated spectrin-associated protein 1-like 1 [NP_982284.1]	1	1	0	1	0
1255	calmodulin-binding transcription activator 1 [NP_056030.1]	1	1	1	1	1
1256	calneuron 1 [NP_113656.1]	1	0	0	0	0
1257	calnexin precursor [NP_001737.1]	1	1	1	0	1
1258	calpain 1, large subunit [NP_005177.2]	1	1	1	1	1
1259	calpain 10 isoform a [NP_075571.1]	0	0	1	0	0
1260	calpain 10 isoform h [NP_067074.1]	0	0	1	0	0
1261	calpain 11 [NP_008989.1]	0	1	0	0	0
1262	calpain 2, large subunit [NP_001739.1]	1	1	1	0	1
1263	calpain 3 isoform c [NP_775110.1]	1	0	0	0	0
1264	calpain 3 isoform d [NP_775111.1]	1	0	0	0	0
1265	calpain 3 isoform f [NP_997630.1]	1	1	0	1	1
1266	calpain 5 [NP_004046.2]	1	1	1	1	1
1267	calpain 6 [NP_055104.2]	0	0	1	0	0
1268	calpain 7 [NP_055111.1]	1	0	0	1	0
1269	calpain 9 isoform 2 [NP_057536.1]	0	0	1	0	1
1270	calpain, small subunit 1 [NP_001003962.1]	0	0	0	1	0
1271	calponin 2 isoform b [NP_958434.1]	0	1	0	0	0
1272	calponin like transmembrane domain protein [NP_079010.2]	0	0	1	1	0
1273	calreticulin 3 [NP_659483.1]	0	1	0	0	0
1274	calreticulin precursor [NP_004334.1]	1	0	0	1	1
1275	calsyntenin 1 isoform 1 [NP_001009566.1]	1	1	1	1	1
1276	calsyntenin 1 isoform 2 [NP_055759.3]	0	0	1	0	1
1277	calsyntenin 2 [NP_071414.1]	1	1	1	1	1
1278	calsyntenin 3 [NP_055533.2]	0	1	1	1	1
1279	calumenin precursor [NP_001210.1]	1	0	1	0	0
1280	CaM kinase-like vesicle-associated [NP_076951.2]	1	1	0	1	0
1281	CaM-KII inhibitory protein [NP_150284.1]	0	1	0	0	0
1282	cAMP responsive element binding protein 1 isoform A [NP_004370.1]	1	0	0	0	0
1283	cAMP responsive element binding protein 1 isoform B [NP_604391.1]	1	0	0	0	0
1284	cAMP responsive element binding protein 3-like 2 [NP_919047.2]	0	1	0	0	0
1285	cAMP responsive element binding protein 3-like 3 [NP_115996.1]	0	0	0	0	1
1286	cAMP responsive element binding protein 5 isoform beta [NP_004895.2]	0	0	1	0	0
1287	cAMP responsive element binding protein 5 isoform delta [NP_001011666.1]	0	0	0	1	0
1288	cAMP responsive element binding protein 5 isoform gamma [NP_878902.2]	1	0	1	0	0
1289	cAMP responsive element binding protein-like 1 [NP_004372.3]	1	0	0	1	0
1290	cAMP-dependent protein kinase catalytic subunit alpha isoform 2 [NP_997401.1]	0	0	0	0	1
1291	cAMP-dependent protein kinase catalytic subunit beta isoform 2 [NP_002722.1]	1	0	0	0	1
1292	cAMP-dependent protein kinase catalytic subunit beta isoform 3 [NP_997461.1]	0	0	0	0	1
1293	cAMP-dependent protein kinase, regulatory subunit alpha 1 [NP_002725.1]	0	0	0	1	0
1294	cAMP-dependent protein kinase, regulatory subunit alpha 2 [NP_004148.1]	0	0	0	1	0
1295	cAMP-dependent protein kinase, regulatory subunit beta 2 [NP_002727.2]	0	0	0	1	0
1296	cAMP-specific phosphodiesterase 4D [NP_006194.2]	0	1	1	1	1
1297	cancer susceptibility candidate 1 [NP_060742.2]	0	1	0	0	0
1298	cancer susceptibility candidate 4 isoform a [NP_612432.2]	0	0	0	1	0
1299	cancer susceptibility candidate 4 isoform b [NP_816929.1]	0	0	0	0	1
1300	capicua homolog [NP_055940.2]	1	1	1	1	1
1301	carbamoyl-phosphate synthetase 1, mitochondrial [NP_001866.2]	0	1	1	0	0
1302	carbamoylphosphate synthetase 2/aspartate transcarbamylase/dihydroorotase [NP_004332.2]	1	1	1	1	1
1303	carbohydrate (chondroitin 4) sulfotransferase 11 [NP_060883.1]	0	0	1	1	1
1304	carbohydrate (chondroitin 4) sulfotransferase 12 [NP_061111.1]	0	0	1	0	0
1305	carbohydrate (chondroitin 6) sulfotransferase 3 [NP_004264.2]	1	0	0	0	1
1306	carbohydrate (chondroitin) synthase 1 [NP_055733.2]	0	1	1	0	0
1307	carbohydrate (keratan sulfate Gal-6) sulfotransferase 1 [NP_003645.1]	0	0	1	0	1
1308	carbohydrate (N-acetylgalactosamine 4-0) sulfotransferase 8 [NP_071912.2]	0	1	1	0	0
1309	carbohydrate (N-acetylglucosamine 6-O) sulfotransferase 5 isoform 1 [NP_036258.1]	0	0	0	1	0
1310	carbohydrate (N-acetylglucosamine 6-O) sulfotransferase 6 [NP_067628.1]	1	0	0	0	1
1311	carbohydrate kinase-like [NP_037408.2]	0	0	1	0	0
1312	carbonic anhydrase I [NP_001729.1]	0	0	0	0	1
1313	carbonic anhydrase II [NP_000058.1]	0	0	0	0	1
1314	carbonic anhydrase IV precursor [NP_000708.1]	0	0	0	0	1
1315	carbonic anhydrase VA, mitochondrial precursor [NP_001730.1]	0	0	0	0	1
1316	carbonic anhydrase VB, mitochondrial precursor [NP_009151.1]	0	0	0	1	0
1317	carbonic anhydrase VII isoform 1 [NP_005173.1]	0	0	1	1	0
1318	carbonic anhydrase VIII [NP_004047.3]	0	1	0	0	0
1319	carbonic anhydrase X [NP_064563.1]	0	1	0	0	1
1320	carbonic anhydrase XII isoform 1 precursor [NP_001209.1]	0	0	0	0	1
1321	carbonic anhydrase XIV precursor [NP_036245.1]	0	0	1	0	0
1322	carbonyl reductase 1 [NP_001748.1]	0	0	0	1	1
1323	carbonyl reductase 3 [NP_001227.1]	0	0	0	1	0
1324	carboxyl ester lipase precursor [NP_001798.1]	0	1	1	0	1
1325	carboxylesterase 1 isoform b precursor [NP_001020365.1]	1	0	1	1	0
1326	carboxylesterase 2 isoform 1 [NP_003860.2]	1	0	1	0	1
1327	carboxylesterase 2 isoform 2 [NP_932327.1]	0	0	0	1	0
1328	carboxylesterase 4-like [NP_057364.1]	0	0	0	1	1
1329	carboxypeptidase A2 (pancreatic) [NP_001860.1]	0	1	0	1	0
1330	carboxypeptidase D precursor [NP_001295.2]	1	1	1	1	1
1331	carboxypeptidase E precursor [NP_001864.1]	0	0	0	1	1
1332	carboxypeptidase N, polypeptide 1, 50kD precursor [NP_001299.1]	1	0	1	1	0
1333	carboxypeptidase X (M14 family), member 2 [NP_937791.1]	0	1	1	0	0
1334	carboxypeptidase X, member 1 precursor [NP_062555.1]	0	0	0	1	0
1335	carboxypeptidase Z isoform 1 [NP_001014447.1]	0	0	1	0	0
1336	carboxypeptidase Z isoform 3 [NP_001014448.1]	1	0	0	0	0
1337	carcinoembryonic antigen-related cell adhesion molecule 1 isoform 1 precursor [NP_001703.2]	0	0	0	1	0
1338	carcinoembryonic antigen-related cell adhesion molecule 5 [NP_004354.1]	1	0	1	0	1
1339	cardiac calsequestrin 2 [NP_001223.1]	1	0	0	1	0
1340	cardiac muscle alpha actin proprotein [NP_005150.1]	1	1	1	1	1
1341	cardiomyopathy associated 3 [NP_689594.3]	1	0	0	1	1
1342	cardiomyopathy associated 4 isoform 1 [NP_775259.1]	1	0	1	0	1
1343	cardiomyopathy associated 4 isoform 2 [NP_001028748.1]	0	0	0	1	0
1344	cardiomyopathy associated 5 [NP_705838.3]	1	1	0	0	1
1345	carnitine acetyltransferase isoform 1 precursor [NP_000746.2]	0	1	1	1	0
1346	carnitine acetyltransferase isoform 2 [NP_003994.2]	0	0	0	0	1
1347	carnitine deficiency-associated, expressed in ventricle 1 isoform 2 [NP_113661.2]	1	1	1	0	0
1348	carnitine O-octanoyltransferase [NP_066974.2]	0	1	0	0	0
1349	carnitine palmitoyltransferase 1A isoform 1 [NP_001867.2]	0	0	1	0	0
1350	carnitine palmitoyltransferase 1A isoform 2 [NP_001027017.1]	1	1	1	1	1
1351	carnitine palmitoyltransferase 1B isoform a [NP_689452.1]	0	0	1	0	1
1352	carnitine palmitoyltransferase 1B isoform b [NP_689453.1]	0	1	1	1	0
1353	carnitine palmitoyltransferase II [NP_000089.1]	0	1	0	1	0
1354	carnitine/acylcarnitine translocase [NP_000378.1]	0	1	0	1	0
1355	carnosinase 1 [NP_116038.4]	0	0	1	1	0
1356	cartilage acidic protein 1 [NP_060528.3]	1	1	1	1	1
1357	cartilage associated protein precursor [NP_006362.1]	0	0	0	1	0
1358	cartilage intermediate layer protein [NP_003604.2]	0	1	0	1	1
1359	cartilage linking protein 1 [NP_001875.1]	0	1	1	0	0
1360	cartilage oligomeric matrix protein precursor [NP_000086.2]	1	0	1	1	0
1361	cartilage paired-class homeoprotein 1 [NP_008913.1]	0	0	0	1	1
1362	Cas-Br-M (murine) ecotropic retroviral transforming sequence [NP_005179.2]	1	1	1	0	1
1363	Cas-Br-M (murine) ecotropic retroviral transforming sequence b [NP_733762.2]	1	0	0	1	0
1364	Cas-Br-M (murine) ecotropic retroviral transforming sequence-like 1 [NP_079090.1]	0	1	0	1	1
1365	casein kinase 1 epsilon [NP_689407.1]	1	0	1	1	0
1366	casein kinase 1, alpha 1 isoform 2 [NP_001883.4]	0	1	1	0	1
1367	casein kinase 1, delta isoform 2 [NP_620693.1]	1	0	0	1	0
1368	casein kinase 1, gamma 1 isoform S [NP_071331.1]	0	1	0	0	1
1369	casein kinase 1, gamma 2 [NP_001310.2]	1	1	0	0	0
1370	casein kinase 1, gamma 3 isoform 2 [NP_001026982.1]	1	0	1	0	0
1371	casein kinase 2, alpha prime polypeptide [NP_001887.1]	1	0	0	1	0
1372	casein kinase II alpha 1 subunit isoform a [NP_808227.1]	1	1	1	1	0
1373	CASK interacting protein 1 [NP_065815.1]	1	1	1	1	1
1374	cask-interacting protein 2 [NP_065804.1]	1	1	1	0	1
1375	CASK-interacting protein CIP98 [NP_056219.1]	0	1	0	1	1
1376	CASP2 and RIPK1 domain containing adaptor with death domain [NP_003796.1]	1	0	0	0	0
1377	CASP8 and FADD-like apoptosis regulator [NP_003870.3]	0	0	1	0	1
1378	caspase 1 isoform delta [NP_150636.1]	0	1	0	0	0
1379	caspase 10 isoform a preproprotein [NP_001221.2]	1	0	1	0	1
1380	caspase 2 isoform 1 preproprotein [NP_116764.2]	0	0	1	1	0
1381	caspase 3 preproprotein [NP_116786.1]	0	1	1	0	1
1382	caspase 4 isoform alpha precursor [NP_001216.1]	1	0	0	0	0
1383	caspase 6 isoform alpha preproprotein [NP_001217.2]	0	1	0	0	0
1384	caspase 6 isoform beta [NP_116787.1]	0	1	0	0	0
1385	caspase 7 isoform delta [NP_203124.1]	1	0	0	0	1
1386	caspase 8 isoform A [NP_001219.2]	1	0	0	0	1
1387	caspase 8 isoform C [NP_203520.1]	0	1	1	0	0
1388	caspase 9 isoform alpha preproprotein [NP_001220.2]	0	0	0	1	0
1389	caspase recruitment domain family, member 11 [NP_115791.2]	0	1	0	0	0
1390	caspase recruitment domain family, member 8 [NP_055774.1]	1	0	0	0	0
1391	caspase recruitment domain protein 10 [NP_055365.2]	0	1	1	0	0
1392	caspase recruitment domain protein 14 isoform 1 [NP_077015.1]	0	1	1	0	0
1393	castor homolog 1, zinc finger [NP_060236.2]	0	1	0	1	0
1394	cat eye syndrome chromosome region, candidate 5 isoform 1 [NP_060299.4]	1	0	0	1	0
1395	cat eye syndrome chromosome region, candidate 6 [NP_114096.1]	1	0	0	0	0
1396	cat eye syndrome critical region protein 1 isoform a precursor [NP_059120.2]	0	1	1	0	0
1397	cat eye syndrome critical region protein 1 isoform b [NP_803124.1]	0	0	0	1	0
1398	catalase [NP_001743.1]	1	0	0	0	0
1399	catenin (cadherin-associated protein), delta 1 [NP_001322.1]	1	0	1	0	1
1400	catenin (cadherin-associated protein), delta 2 (neural plakophilin-related arm-repeat protein) [NP_001323.1]	1	1	1	1	1
1401	catenin, alpha 1 [NP_001894.2]	1	1	1	1	1
1402	catenin, alpha 2 [NP_004380.2]	1	0	0	1	1
1403	catenin, alpha-like 1 [NP_003789.1]	1	1	1	1	0
1404	cathepsin C isoform a preproprotein [NP_001805.1]	1	0	1	0	1
1405	cathepsin D preproprotein [NP_001900.1]	1	1	0	1	0
1406	cathepsin E isoform b preproprotein [NP_683865.1]	1	0	0	0	1
1407	cathepsin G preproprotein [NP_001902.1]	1	0	0	1	0
1408	cathepsin H isoform a preproprotein [NP_004381.2]	0	0	1	0	0
1409	cathepsin H isoform b precursor [NP_683880.1]	0	0	0	0	1
1410	cathepsin K preproprotein [NP_000387.1]	1	1	1	1	1
1411	cathepsin L preproprotein [NP_666023.1]	1	1	1	0	0
1412	cathepsin L2 preproprotein [NP_001324.2]	1	1	0	1	1
1413	cathepsin O preproprotein [NP_001325.1]	0	1	0	0	0
1414	cathepsin S preproprotein [NP_004070.3]	1	0	0	0	1
1415	cathepsin Z preproprotein [NP_001327.2]	0	1	0	1	0
1416	caudal type homeo box transcription factor 2 [NP_001256.1]	0	0	0	0	1
1417	caveolin 2 isoform a and b [NP_001224.1]	0	0	0	0	1
1418	caveolin 3 [NP_203123.1]	0	0	0	1	0
1419	caytaxin [NP_149053.1]	1	1	0	0	0
1420	Cbl-interacting protein Sts-1 [NP_116262.2]	1	1	1	0	0
1421	CC chemokine receptor 3 [NP_001828.1]	0	0	1	0	0
1422	CCAAT displacement protein isoform b [NP_001904.2]	0	1	1	0	0
1423	CCAAT/enhancer binding protein beta [NP_005185.2]	0	1	0	0	0
1424	CCAAT/enhancer binding protein delta [NP_005186.2]	0	0	0	1	0
1425	CCAAT/enhancer binding protein epsilon [NP_001796.2]	0	0	0	1	0
1426	CCAAT/enhancer binding protein gamma [NP_001797.1]	0	0	0	0	1
1427	CCCTC-binding factor [NP_006556.1]	1	1	0	0	1
1428	CCNDBP1 interactor isoform 1 [NP_056299.1]	1	0	0	0	0
1429	CCR4 carbon catabolite repression 4-like [NP_036250.2]	0	0	0	1	0
1430	CCR4-NOT transcription complex, subunit 1 isoform a [NP_057368.3]	1	1	1	1	1
1431	CCR4-NOT transcription complex, subunit 10 [NP_056257.1]	1	1	1	1	1
1432	CCR4-NOT transcription complex, subunit 2 [NP_055330.1]	1	1	1	1	1
1433	CCR4-NOT transcription complex, subunit 3 [NP_055331.1]	1	0	0	1	0
1434	CCR4-NOT transcription complex, subunit 4 isoform a [NP_037448.2]	0	0	1	0	0
1435	CCR4-NOT transcription complex, subunit 6 [NP_056270.2]	1	1	0	0	0
1436	CCR4-NOT transcription complex, subunit 6-like [NP_653172.1]	1	0	0	1	0
1437	CCR4-NOT transcription complex, subunit 7 isoform 1 [NP_037486.2]	0	1	0	0	0
1438	CCR4-NOT transcription complex, subunit 7 isoform 2 [NP_473367.2]	0	0	0	1	1
1439	CCR4-NOT transcription complex, subunit 8 [NP_004770.4]	1	0	0	1	0
1440	CD109 [NP_598000.1]	1	1	1	0	0
1441	CD151 antigen [NP_004348.2]	0	0	0	1	0
1442	CD163 antigen isoform b [NP_981961.1]	1	1	1	1	1
1443	CD164 antigen, sialomucin [NP_006007.2]	1	0	0	0	0
1444	CD200 antigen isoform a precursor [NP_005935.4]	1	0	0	0	0
1445	CD200 antigen isoform b [NP_001004196.2]	1	0	0	0	0
1446	CD207 antigen, langerin [NP_056532.2]	0	1	0	0	0
1447	CD209 antigen [NP_066978.1]	0	0	1	0	0
1448	CD22 antigen [NP_001762.1]	1	0	1	1	0
1449	CD300C antigen [NP_006669.1]	0	0	0	0	1
1450	CD36 antigen [NP_001001547.1]	0	0	0	1	1
1451	CD38 antigen [NP_001766.2]	1	0	1	0	0
1452	CD3E antigen, epsilon polypeptide associated protein [NP_036231.1]	0	0	1	0	0
1453	CD5 antigen-like (scavenger receptor cysteine rich family) [NP_005885.1]	1	0	0	1	0
1454	CD81 antigen [NP_004347.1]	1	0	0	0	0
1455	CD9 antigen [NP_001760.1]	1	1	0	0	0
1456	CD93 antigen precursor [NP_036204.2]	0	1	0	0	0
1457	CD97 antigen isoform 3 precursor [NP_001020331.1]	0	1	0	0	1
1458	CDC14 homolog A isoform 1 [NP_003663.2]	1	1	0	0	0
1459	CDC14 homolog A isoform 3 [NP_201570.1]	0	1	0	0	0
1460	CDC16 homolog [NP_003894.2]	1	1	0	0	0
1461	CDC28 protein kinase 1B [NP_001817.1]	1	0	0	0	1
1462	CDC28 protein kinase 2 [NP_001818.1]	0	0	0	0	1
1463	CDC2-related protein kinase 7 [NP_057591.1]	1	1	1	0	0
1464	CDC37 homolog [NP_008996.1]	1	1	1	0	0
1465	CDC42 effector protein 1 isoform a [NP_689449.1]	0	0	0	1	0
1466	Cdc42 effector protein 2 [NP_006770.1]	1	0	0	0	0
1467	Cdc42 effector protein 3 [NP_006440.2]	1	1	0	0	0
1468	Cdc42 effector protein 4 [NP_036253.2]	1	0	1	0	0
1469	CDC42 effector protein 5 [NP_659494.2]	0	1	1	0	0
1470	Cdc42 GTPase-activating protein [NP_065805.1]	0	0	1	0	1
1471	Cdc42 guanine exchange factor 9 [NP_056000.1]	0	1	1	0	0
1472	CDC42 small effector 2 [NP_064625.1]	0	0	0	1	0
1473	CDC42-binding protein kinase alpha isoform A [NP_055641.3]	0	1	0	0	0
1474	CDC42-binding protein kinase alpha isoform B [NP_003598.2]	1	0	0	0	1
1475	CDC42-binding protein kinase beta [NP_006026.2]	1	1	1	1	0
1476	CDC45-like [NP_003495.1]	0	0	1	0	1
1477	CDC5-like [NP_001244.1]	0	1	1	1	1
1478	CDC7 cell division cycle 7 [NP_003494.1]	0	1	0	1	1
1479	CDC-like kinase 1 isoform 1 [NP_004062.2]	1	0	0	0	0
1480	CDC-like kinase 2 isoform 1 [NP_003984.2]	1	0	0	0	1
1481	CDC-like kinase 4 [NP_065717.1]	0	0	0	0	1
1482	Cdk5 and Abl enzyme substrate 1 [NP_612384.1]	1	0	1	0	0
1483	Cdk5 and Abl enzyme substrate 2 [NP_112492.1]	1	0	0	0	1
1484	CDK5 regulatory subunit associated protein 1 isoform a [NP_057492.2]	0	1	0	0	0
1485	CDK5 regulatory subunit associated protein 1 isoform b [NP_057166.3]	0	1	0	0	0
1486	CDK5 regulatory subunit associated protein 1-like 1 [NP_060244.2]	1	0	0	0	0
1487	CDK5 regulatory subunit associated protein 3 isoform b [NP_788276.1]	0	0	0	1	0
1488	CDP-diacylglycerol--inositol 3-phosphatidyltransferase isoform 2 [NP_665695.1]	1	0	1	0	0
1489	CDW92 antigen isoform 1 [NP_071392.2]	1	1	0	0	1
1490	CEGP1 protein [NP_066025.1]	0	0	1	0	1
1491	ceh-10 homeo domain containing homolog [NP_878314.1]	1	0	0	1	0
1492	cell adhesion molecule with homology to L1CAM precursor [NP_006605.2]	1	0	0	0	1
1493	cell cycle progression 1 isoform 1 [NP_004739.3]	0	0	0	0	1
1494	cell cycle progression 2 protein isoform 1 [NP_004740.2]	0	0	1	0	0
1495	cell cycle related kinase isoform 1 [NP_848519.1]	0	1	1	1	0
1496	cell division cycle 10 isoform 2 [NP_001011553.1]	0	1	0	0	0
1497	cell division cycle 2 protein isoform 1 [NP_001777.1]	0	0	1	0	0
1498	cell division cycle 20 [NP_001246.1]	1	1	0	0	0
1499	cell division cycle 2-like 2 isoform 5 [NP_277073.1]	0	0	0	1	0
1500	cell division cycle 2-like 5 isoform 1 [NP_003709.2]	1	0	1	1	0
1501	cell division cycle 2-like 5 isoform 2 [NP_112557.1]	1	0	1	0	0
1502	cell division cycle 34 [NP_004350.1]	0	0	0	1	1
1503	cell division cycle 40 homolog [NP_056975.1]	1	1	0	1	1
1504	cell division cycle 42 isoform 1 [NP_001034891.1]	1	1	1	1	1
1505	cell division cycle 91-like 1 protein [NP_536724.1]	0	1	0	0	1
1506	cell division cycle associated 4 [NP_060425.2]	0	1	1	0	0
1507	cell division cycle protein 23 [NP_004652.1]	0	0	0	1	0
1508	cell division cycle protein 27 [NP_001247.2]	0	1	0	0	1
1509	cell recognition molecule Caspr2 precursor [NP_054860.1]	1	1	1	1	0
1510	cell recognition molecule CASPR3 [NP_387504.2]	0	0	0	0	1
1511	cell recognition protein CASPR4 isoform 1 [NP_207837.1]	0	1	1	1	1
1512	cell-cycle and apoptosis regulatory protein 1 [NP_060707.2]	0	0	0	1	1
1513	cellular repressor of E1A-stimulated genes [NP_003842.1]	1	0	0	0	0
1514	cellular retinoic acid binding protein 1 [NP_004369.1]	0	0	0	0	1
1515	centaurin beta1 [NP_055531.1]	0	1	0	0	0
1516	centaurin delta 1 isoform a [NP_056045.2]	1	0	0	1	0
1517	centaurin delta 1 isoform b [NP_631921.1]	1	0	1	0	1
1518	centaurin delta 2 isoform a [NP_631920.1]	1	0	1	0	0
1519	centaurin, alpha 1 [NP_006860.1]	1	1	0	1	1
1520	centaurin, beta 2 [NP_036419.2]	1	0	0	0	1
1521	centaurin, beta 5 [NP_085152.1]	1	0	1	1	0
1522	centaurin, delta 3 [NP_071926.4]	1	0	0	0	1
1523	centaurin, gamma 1 [NP_055585.1]	0	0	1	0	0
1524	centaurin, gamma 2 isoform 2 [NP_055729.2]	1	1	1	1	0
1525	centaurin, gamma 3 [NP_114152.2]	0	0	1	1	1
1526	centaurin-alpha 2 protein [NP_060874.1]	0	1	0	0	0
1527	central cannabinoid receptor isoform a [NP_057167.2]	0	1	1	0	1
1528	centromere protein E [NP_001804.2]	1	1	0	1	1
1529	centromere protein F (350/400kD) [NP_057427.3]	0	0	1	1	0
1530	centromere protein J [NP_060921.2]	0	0	0	1	1
1531	centromere/kinetochore protein zw10 [NP_004715.1]	0	0	0	0	1
1532	centrosomal protein 110kDa [NP_008949.4]	0	0	1	0	0
1533	centrosomal protein 164kDa [NP_055771.3]	0	0	1	0	0
1534	centrosomal protein 170kDa [NP_055627.1]	1	1	1	1	0
1535	centrosomal protein 2 isoform 1 [NP_009117.2]	1	0	1	0	0
1536	centrosomal protein 2 isoform 2 [NP_001030595.1]	1	0	0	0	0
1537	centrosomal protein 290kDa [NP_079390.2]	0	1	1	0	1
1538	centrosomal protein 68kDa [NP_055962.1]	0	1	0	0	0
1539	centrosomal protein 76kDa [NP_079175.2]	1	0	1	1	0
1540	centrosome protein 4 [NP_079285.2]	1	0	0	1	0
1541	centrosome spindle pole associated protein [NP_079066.3]	0	1	0	0	0
1542	centrosome-associated protein 350 [NP_055625.2]	1	1	1	1	1
1543	ceramide glucosyltransferase [NP_003349.1]	0	0	0	1	0
1544	ceramide kinase isoform a [NP_073603.2]	1	1	0	0	0
1545	ceramide kinase-like isoform a [NP_963842.1]	1	0	0	0	0
1546	cerberus 1 [NP_005445.1]	0	0	0	0	1
1547	cerebellar degeneration-related protein 2 [NP_001793.1]	0	0	0	1	1
1548	cerebellin 1 precursor [NP_004343.1]	0	1	1	1	1
1549	cerebellin 2 precursor [NP_872317.1]	0	0	1	0	0
1550	cerebellin 4 precursor [NP_542184.1]	0	0	1	0	0
1551	cereblon [NP_057386.2]	1	1	0	0	0
1552	cerebral cavernous malformation 2 isoform 2 [NP_113631.1]	0	0	1	0	1
1553	cerebral endothelial cell adhesion molecule 1 [NP_057258.2]	0	1	0	1	0
1554	ceroid-lipofuscinosis, neuronal 5 [NP_006484.1]	0	1	1	1	1
1555	ceruloplasmin (ferroxidase) [NP_000087.1]	0	0	1	0	1
1556	CGI-01 protein isoform 2 [NP_055770.1]	0	0	0	1	0
1557	CGI-01 protein isoform 3 [NP_001007240.1]	0	0	1	0	0
1558	CGI-09 protein [NP_057023.2]	0	0	0	0	1
1559	ChaC, cation transport regulator-like 1 [NP_077016.1]	0	0	0	0	1
1560	chaperone, ABC1 activity of bc1 complex like [NP_064632.2]	1	1	1	1	1
1561	chaperonin [NP_002147.2]	0	1	0	0	1
1562	chaperonin containing TCP1, subunit 2 [NP_006422.1]	1	0	1	0	0
1563	chaperonin containing TCP1, subunit 3 isoform b [NP_001008883.1]	0	0	0	1	0
1564	chaperonin containing TCP1, subunit 3 isoform c [NP_001008800.1]	0	0	0	1	1
1565	chaperonin containing TCP1, subunit 4 (delta) [NP_006421.2]	1	0	0	0	1
1566	chaperonin containing TCP1, subunit 5 (epsilon) [NP_036205.1]	1	1	1	1	0
1567	chaperonin containing TCP1, subunit 6A isoform a [NP_001753.1]	0	1	0	0	0
1568	chaperonin containing TCP1, subunit 6A isoform b [NP_001009186.1]	0	0	0	0	1
1569	chaperonin containing TCP1, subunit 7 isoform a [NP_006420.1]	1	0	0	0	1
1570	chaperonin containing TCP1, subunit 7 isoform b [NP_001009570.1]	0	0	0	1	0
1571	chaperonin containing TCP1, subunit 8 (theta) [NP_006576.2]	1	0	0	0	1
1572	chapsyn-110 [NP_001355.2]	0	1	1	1	1
1573	checkpoint suppressor 1 [NP_005188.2]	0	1	0	0	0
1574	checkpoint with forkhead and ring finger domains [NP_060693.1]	0	0	0	1	0
1575	chemokine (C-C motif) receptor 1 [NP_001286.1]	0	0	0	1	0
1576	chemokine (C-C motif) receptor 2 isoform A [NP_000638.1]	1	0	0	1	1
1577	chemokine (C-C motif) receptor 4 [NP_005499.1]	0	1	0	0	0
1578	chemokine (C-C motif) receptor 5 [NP_000570.1]	1	0	0	0	1
1579	chemokine (C-C motif) receptor 6 [NP_004358.2]	1	0	1	0	1
1580	chemokine (C-C motif) receptor 7 precursor [NP_001829.1]	1	0	0	0	1
1581	chemokine (C-C motif) receptor 8 [NP_005192.1]	0	0	1	0	0
1582	chemokine (C-C motif) receptor 9 isoform A [NP_112477.1]	0	1	0	0	1
1583	chemokine (C-C motif) receptor-like 1 [NP_057641.1]	0	1	0	0	0
1584	chemokine (C-X3-C motif) receptor 1 [NP_001328.1]	0	0	0	1	0
1585	chemokine (C-X-C motif) receptor 3 [NP_001495.1]	1	1	0	0	0
1586	chemokine (C-X-C motif) receptor 4 isoform a [NP_001008540.1]	0	1	1	0	0
1587	chemokine (C-X-C motif) receptor 4 isoform b [NP_003458.1]	0	1	0	0	0
1588	chemokine binding protein 2 [NP_001287.2]	0	0	1	0	0
1589	chemokine orphan receptor 1 [NP_064707.1]	0	0	0	1	1
1590	chemokine-like factor superfamily 4 isoform 2 [NP_852662.1]	1	0	0	1	0
1591	chemokine-like receptor 1 [NP_004063.1]	1	1	1	1	1
1592	chimerin (chimaerin) 1 [NP_001020372.1]	0	1	1	1	0
1593	chitinase 3-like 2 isoform c [NP_001020370.1]	0	0	0	0	1
1594	chitotriosidase [NP_003456.1]	1	1	0	1	1
1595	CHK1 checkpoint homolog [NP_001265.1]	1	1	0	0	0
1596	chloride channel 1, skeletal muscle (Thomsen disease, autosomal dominant) [NP_000074.1]	1	0	1	0	1
1597	chloride channel 2 [NP_004357.2]	1	1	1	1	1
1598	chloride channel 3 isoform b [NP_001820.2]	0	1	0	0	0
1599	chloride channel 3 isoform e [NP_776297.2]	0	1	1	1	1
1600	chloride channel 4 [NP_001821.1]	1	0	1	0	0
1601	chloride channel 5 [NP_000075.1]	0	1	1	1	1
1602	chloride channel 6 isoform ClC-6a [NP_001277.1]	1	1	1	0	0
1603	chloride channel 7 [NP_001278.1]	1	0	1	1	0
1604	chloride channel Ka [NP_004061.2]	1	0	0	0	0
1605	chloride channel, nucleotide-sensitive, 1A [NP_001284.1]	0	1	0	0	0
1606	chloride intracellular channel 1 [NP_001279.2]	1	0	0	0	0
1607	chloride intracellular channel 2 [NP_001280.3]	1	0	0	0	0
1608	chloride intracellular channel 4 [NP_039234.1]	0	0	1	0	1
1609	chloride intracellular channel 6 [NP_444507.1]	1	1	1	1	0
1610	CHMP family, member 7 [NP_689485.1]	0	0	0	1	1
1611	cholecystokinin A receptor [NP_000721.1]	1	1	1	0	1
1612	cholecystokinin B receptor [NP_795344.1]	1	0	0	0	0
1613	cholesterol 25-hydroxylase [NP_003947.1]	1	1	0	1	1
1614	choline acetyltransferase isoform 1 [NP_066264.1]	0	0	0	1	0
1615	choline dehydrogenase [NP_060867.1]	0	1	1	0	0
1616	choline kinase alpha isoform a [NP_001268.2]	0	0	1	0	0
1617	choline kinase alpha isoform b [NP_997634.1]	1	0	0	0	1
1618	choline phosphotransferase 1 [NP_064629.2]	0	1	0	0	0
1619	choline/ethanolamine kinase isoform a [NP_005189.2]	0	1	0	0	0
1620	choline/ethanolaminephosphotransferase [NP_001007795.1]	0	1	0	0	0
1621	cholinergic receptor, muscarinic 2 [NP_001006633.1]	1	1	1	0	0
1622	cholinergic receptor, muscarinic 3 [NP_000731.1]	1	0	0	1	1
1623	cholinergic receptor, muscarinic 4 [NP_000732.2]	0	1	0	0	0
1624	cholinergic receptor, nicotinic, alpha 1 (muscle) isoform b precursor [NP_000070.1]	0	0	0	0	1
1625	cholinergic receptor, nicotinic, alpha 4 subunit precursor [NP_000735.1]	0	0	0	1	1
1626	cholinergic receptor, nicotinic, alpha 9 precursor [NP_060051.2]	1	1	0	1	1
1627	cholinergic receptor, nicotinic, alpha polypeptide 10 [NP_065135.2]	0	0	0	1	0
1628	cholinergic receptor, nicotinic, alpha polypeptide 2 (neuronal) [NP_000733.1]	0	0	0	1	0
1629	cholinergic receptor, nicotinic, alpha polypeptide 3 [NP_000734.2]	1	1	1	0	0
1630	cholinergic receptor, nicotinic, alpha polypeptide 6 [NP_004189.1]	1	0	0	0	0
1631	cholinergic receptor, nicotinic, beta polypeptide 2 (neuronal) [NP_000739.1]	1	1	1	0	0
1632	cholinergic receptor, nicotinic, beta polypeptide 3 [NP_000740.1]	1	1	0	0	0
1633	cholinergic receptor, nicotinic, gamma polypeptide precursor [NP_005190.4]	0	0	1	0	0
1634	chondroadherin precursor [NP_001258.1]	0	0	1	1	1
1635	chondrocyte protein with a poly-proline region [NP_055452.2]	0	1	0	0	0
1636	chondroitin beta1,4 N-acetylgalactosaminyltransferase [NP_060841.3]	0	1	1	1	0
1637	chondroitin beta1,4 N-acetylgalactosaminyltransferase 2 [NP_061060.3]	1	1	0	0	0
1638	chondroitin polymerizing factor [NP_078812.2]	0	1	0	0	0
1639	chondroitin sulfate glucuronyltransferase [NP_061888.1]	0	0	0	0	1
1640	chondroitin sulfate proteoglycan 2 (versican) [NP_004376.2]	1	1	1	1	1
1641	chondroitin sulfate proteoglycan 3 (neurocan) [NP_004377.1]	0	0	0	1	1
1642	chondroitin sulfate synthase 3 [NP_787052.3]	0	1	0	0	0
1643	chondrolectin precursor [NP_079220.2]	0	0	0	0	1
1644	chordin-like 2 [NP_056239.3]	1	0	0	0	0
1645	CHRNA7-FAM7A fusion isoform 2 [NP_683709.1]	1	1	1	0	0
1646	chromatin accessibility complex 1 [NP_059140.1]	0	0	0	1	1
1647	chromatin assembly factor 1, subunit A (p150) [NP_005474.2]	0	1	0	0	0
1648	chromatin modifying protein 1B [NP_065145.2]	1	0	0	1	1
1649	chromatin modifying protein 2A [NP_940818.1]	0	0	0	1	1
1650	chromatin modifying protein 2B [NP_054762.2]	0	0	1	0	0
1651	chromatin modifying protein 4A [NP_054888.2]	1	0	0	0	0
1652	chromatin modifying protein 4B [NP_789782.1]	1	1	0	0	0
1653	chromatin modifying protein 4C [NP_689497.1]	1	0	0	1	0
1654	chromatin modifying protein 6 [NP_078867.2]	0	0	1	0	0
1655	chromatin-specific transcription elongation factor large subunit [NP_009123.1]	0	1	1	1	1
1656	chromobox homolog 1 (HP1 beta homolog Drosophila ) [NP_006798.1]	0	0	0	1	0
1657	chromobox homolog 6 [NP_055107.3]	0	0	0	0	1
1658	chromobox homolog 8 [NP_065700.1]	1	0	0	0	0
1659	chromodomain helicase DNA binding protein 1 [NP_001261.2]	1	0	1	0	1
1660	chromodomain helicase DNA binding protein 1-like [NP_004275.2]	1	1	1	0	1
1661	chromodomain helicase DNA binding protein 2 [NP_001262.1]	1	1	1	0	1
1662	chromodomain helicase DNA binding protein 3 isoform 2 [NP_005843.2]	1	0	1	1	1
1663	chromodomain helicase DNA binding protein 4 [NP_001264.2]	1	1	1	1	1
1664	chromodomain helicase DNA binding protein 5 [NP_056372.1]	1	1	1	1	1
1665	chromodomain helicase DNA binding protein 6 [NP_115597.3]	0	1	1	1	1
1666	chromodomain helicase DNA binding protein 7 [NP_060250.2]	1	1	1	1	1
1667	chromodomain helicase DNA binding protein 8 [NP_065971.1]	1	1	0	0	0
1668	chromodomain helicase DNA binding protein 9 [NP_079410.3]	1	1	1	1	0
1669	chromodomain protein, Y-like 2 [NP_689555.1]	0	0	1	0	0
1670	chromosome 1 open reading frame 187 [NP_940947.3]	1	0	0	0	0
1671	chromosome 1 open reading frame 36 [NP_898882.1]	0	0	1	0	0
1672	chromosome 1 open reading frame 9 protein isoform 1 [NP_055098.1]	0	0	1	1	0
1673	chromosome 12 open reading frame 5 [NP_065108.1]	0	0	0	1	0
1674	chromosome 14 open reading frame 10 [NP_060387.2]	0	1	0	0	0
1675	chromosome 14 open reading frame 119 [NP_060394.1]	0	0	1	0	0
1676	chromosome 14 open reading frame 169 [NP_078920.1]	0	0	1	1	1
1677	chromosome 14 open reading frame 4 [NP_078772.1]	0	1	0	0	1
1678	chromosome 14 open reading frame 58 [NP_060261.1]	0	1	0	0	0
1679	chromosome 15 open reading frame 24 [NP_064539.1]	0	0	0	0	1
1680	chromosome 16 open reading frame 34 [NP_653171.1]	0	0	0	0	1
1681	chromosome 17 open reading frame 27 [NP_065965.3]	1	1	0	0	1
1682	chromosome 2 open reading frame 30 [NP_056516.2]	1	0	1	1	1
1683	chromosome 2 open reading frame 32 [NP_056278.1]	0	1	1	1	0
1684	chromosome 2 open reading frame 4 [NP_057039.1]	0	0	0	1	0
1685	chromosome 20 open reading frame 100 [NP_116272.1]	0	0	1	1	1
1686	chromosome 20 open reading frame 11 [NP_060366.1]	0	1	1	0	0
1687	chromosome 20 open reading frame 3 [NP_065392.1]	0	0	0	0	1
1688	chromosome 20 open reading frame 42 [NP_060141.2]	0	1	0	0	1
1689	chromosome 20 open reading frame 52 [NP_542786.1]	0	0	0	1	0
1690	chromosome 21 open reading frame 2 [NP_004919.1]	0	0	0	1	0
1691	chromosome 21 open reading frame 29 [NP_659428.2]	0	0	0	1	1
1692	chromosome 21 open reading frame 63 [NP_478067.2]	1	1	1	1	1
1693	chromosome 22 open reading frame 13 [NP_113632.2]	0	0	1	0	0
1694	chromosome 22 open reading frame 16 [NP_998885.1]	0	0	1	0	0
1695	chromosome 22 open reading frame 5 [NP_036396.2]	1	1	1	1	1
1696	chromosome 5 open reading frame 5 [NP_057687.1]	0	0	0	1	0
1697	chromosome 6 open reading frame 106 isoform a [NP_077270.1]	0	0	0	1	0
1698	chromosome 6 open reading frame 71 [NP_981932.1]	0	0	1	0	0
1699	chromosome 8 open reading frame 4 [NP_064515.1]	0	1	0	0	0
1700	chromosome 9 open reading frame 111 [NP_689499.2]	1	1	1	1	1
1701	chromosome 9 open reading frame 127 [NP_057530.2]	0	0	1	0	0
1702	chromosome 9 open reading frame 19 [NP_071738.1]	0	0	1	0	0
1703	chromosome 9 open reading frame 58 isoform 1 [NP_113614.1]	1	0	0	0	0
1704	chromosome 9 open reading frame 77 isoform 2 [NP_001020951.1]	0	0	0	0	1
1705	chromosome 9 open reading frame 78 isoform 1 [NP_057566.1]	0	0	0	1	0
1706	chromosome 9 open reading frame 78 isoform 2 [NP_057604.1]	0	0	0	1	0
1707	chromosome condensation protein G [NP_071741.2]	0	0	0	0	1
1708	chromosome condensation-related SMC-associated protein 1 [NP_055680.2]	0	1	1	0	0
1709	chromosome fragility associated gene 1 [NP_079133.3]	1	0	0	0	0
1710	chymotrypsin C preproprotein [NP_009203.2]	1	0	0	0	0
1711	chymotrypsin-like [NP_001898.1]	1	1	0	0	0
1712	chymotrypsinogen B1 [NP_001897.3]	0	1	0	0	0
1713	ciliary neurotrophic factor receptor preproprotein [NP_001833.1]	0	1	0	0	0
1714	ciliary rootlet coiled-coil, rootletin [NP_055490.2]	1	1	0	1	1
1715	cingulin [NP_065821.1]	1	1	1	0	0
1716	cingulin-like 1 [NP_116255.2]	1	1	0	1	1
1717	cirhin [NP_116219.1]	0	1	0	0	0
1718	cisplatin resistance related protein CRR9p [NP_110409.2]	1	0	0	0	1
1719	cisplatin resistance-associated overexpressed protein [NP_057508.2]	0	1	0	1	1
1720	citrate lyase beta like [NP_996531.1]	0	0	0	1	1
1721	citrate synthase precursor, isoform b [NP_938083.1]	1	0	1	0	0
1722	citron [NP_009105.1]	1	1	1	1	1
1723	CKLF-like MARVEL transmembrane domain containing 8 [NP_849199.2]	0	0	0	0	1
1724	c-K-ras2 protein isoform b [NP_004976.2]	1	1	0	0	1
1725	claspin [NP_071394.2]	1	0	0	0	0
1726	class II alcohol dehydrogenase 4 pi subunit [NP_000661.2]	0	0	1	0	1
1727	class II transactivator [NP_000237.1]	0	1	1	0	0
1728	class III alcohol dehydrogenase 5 chi subunit [NP_000662.3]	0	1	1	1	1
1729	class IV alcohol dehydrogenase 7 mu or sigma subunit [NP_000664.2]	0	0	1	0	0
1730	clathrin heavy chain 1 [NP_004850.1]	1	1	1	1	1
1731	clathrin, heavy polypeptide-like 1 isoform b [NP_009029.1]	1	0	1	0	1
1732	clathrin, light polypeptide A isoform a [NP_001824.1]	1	0	0	0	0
1733	claudin 1 [NP_066924.1]	1	0	0	0	0
1734	claudin 10 isoform a [NP_878268.1]	0	1	0	0	1
1735	claudin 10 isoform b [NP_008915.1]	0	0	0	0	1
1736	claudin 12 [NP_036261.1]	0	1	0	0	1
1737	claudin 12 [NP_149098.1]	0	1	0	0	0
1738	claudin 15 isoform 1 [NP_055158.1]	0	0	1	0	0
1739	claudin 18 isoform 1 [NP_057453.1]	0	1	0	0	0
1740	claudin 18 isoform 2 [NP_001002026.1]	0	0	0	1	0
1741	claudin 19 [NP_683763.1]	0	0	1	0	0
1742	claudin 3 [NP_001297.1]	0	1	0	1	1
1743	claudin 4 [NP_001296.1]	1	1	0	1	1
1744	claudin 6 [NP_067018.1]	0	0	1	1	0
1745	claudin 8 [NP_955360.1]	0	0	1	0	0
1746	claudin 9 [NP_066192.1]	0	1	1	0	0
1747	claudin domain containing 1 protein isoform a [NP_001035271.1]	0	0	0	1	1
1748	claudin-like protein 24 [NP_078876.1]	0	0	0	1	0
1749	cleavage and polyadenylation specific factor 1, 160kDa [NP_037423.2]	1	1	0	0	1
1750	cleavage and polyadenylation specific factor 2 [NP_059133.1]	0	1	1	0	1
1751	cleavage and polyadenylation specific factor 3, 73kDa [NP_057291.1]	1	1	0	0	0
1752	cleavage and polyadenylation specific factor 4, 30kD subunit [NP_006684.1]	0	1	0	0	1
1753	cleavage and polyadenylation specific factor 6, 68 kD subunit [NP_008938.1]	1	1	1	1	0
1754	cleavage stimulation factor subunit 1 [NP_001028694.1]	1	1	0	1	1
1755	cleavage stimulation factor subunit 2 [NP_001316.1]	0	1	0	0	0
1756	cleavage stimulation factor subunit 3 isoform 1 [NP_001317.1]	0	0	0	0	1
1757	cleavage stimulation factor subunit 3 isoform 2 [NP_001028677.1]	0	1	0	0	0
1758	cleavage stimulation factor, 3' pre-RNA, subunit 2, 64kDa, tau variant [NP_056050.1]	0	1	0	0	0
1759	CLIP-170-related protein [NP_056341.1]	0	1	1	0	0
1760	CLIP-associating protein 1 [NP_056097.1]	1	1	1	1	1
1761	CLIP-associating protein 2 [NP_055912.1]	1	1	1	1	0
1762	CLN6 protein [NP_060352.1]	1	0	1	1	0
1763	CLN8 protein [NP_061764.2]	0	1	1	0	1
1764	clock [NP_004889.1]	1	0	1	0	1
1765	clones 23667 and 23775 zinc finger protein [NP_067011.1]	0	0	0	1	1
1766	ClpX caseinolytic protease X homolog [NP_006651.2]	0	0	1	0	0
1767	clusterin associated protein 1 isoform 1 [NP_055856.1]	1	0	0	0	0
1768	clusterin isoform 1 [NP_001822.2]	0	1	0	1	0
1769	c-Maf-inducing protein Tc-mip isoform [NP_085132.1]	0	1	1	1	1
1770	c-Mpl binding protein isoform a [NP_443111.3]	1	0	0	0	0
1771	c-myc promoter binding protein [NP_005839.1]	1	1	1	1	1
1772	CNDP dipeptidase 2 (metallopeptidase M20 family) [NP_060705.1]	1	0	0	1	1
1773	CNKSR family member 3 [NP_775786.2]	1	0	0	1	0
1774	coactivator-associated arginine methyltransferase 1 [NP_954592.1]	1	0	0	1	1
1775	coactosin-like 1 [NP_066972.1]	0	1	0	0	0
1776	coagulation factor C homolog, cochlin precursor [NP_004077.1]	0	1	1	0	0
1777	coagulation factor II (thrombin) receptor-like 1 precursor [NP_005233.3]	1	0	1	0	0
1778	coagulation factor II (thrombin) receptor-like 2 precursor [NP_004092.1]	1	0	0	0	0
1779	coagulation factor II (thrombin) receptor-like 3 precursor [NP_003941.2]	0	0	1	0	0
1780	coagulation factor II precursor [NP_000497.1]	0	1	1	0	0
1781	coagulation factor II receptor precursor [NP_001983.1]	1	0	1	0	1
1782	coagulation factor IX [NP_000124.1]	0	1	0	1	1
1783	coagulation factor V precursor [NP_000121.1]	1	0	0	0	1
1784	coagulation factor VIII isoform a precursor [NP_000123.1]	1	0	1	0	0
1785	coagulation factor X preproprotein [NP_000495.1]	1	0	0	0	0
1786	coatomer protein complex, subunit alpha [NP_004362.1]	0	0	0	1	1
1787	coatomer protein complex, subunit beta [NP_057535.1]	0	0	0	0	1
1788	coatomer protein complex, subunit beta 2 (beta prime) [NP_004757.1]	0	0	1	1	1
1789	coatomer protein complex, subunit gamma 1 [NP_057212.1]	0	0	0	1	1
1790	coatomer protein complex, subunit zeta 1 [NP_057141.1]	0	1	0	0	0
1791	COBW domain containing 1 [NP_060961.2]	0	0	0	1	0
1792	cocaine- and amphetamine-regulated transcript [NP_004282.1]	0	0	1	0	0
1793	cocoacrisp [NP_113649.1]	0	1	0	1	1
1794	coenzyme Q10 homolog A [NP_653177.2]	0	0	1	0	0
1795	coenzyme Q10 homolog B [NP_079423.1]	0	0	1	0	0
1796	coenzyme Q5 homolog, methyltransferase [NP_115690.2]	0	0	0	1	1
1797	coenzyme Q6 homolog isoform a [NP_872282.1]	0	1	0	0	1
1798	coenzyme Q9 homolog [NP_064708.1]	0	0	1	0	0
1799	cofactor of BRCA1 [NP_056271.2]	0	0	1	0	0
1800	cofactor required for Sp1 transcriptional activation, subunit 2, 150kDa [NP_004220.2]	0	0	1	1	1
1801	cofactor required for Sp1 transcriptional activation, subunit 3, 130kDa isoform b [NP_057063.2]	1	1	0	1	0
1802	cofactor required for Sp1 transcriptional activation, subunit 6, 77kDa [NP_004259.3]	0	0	0	1	0
1803	cofactor required for Sp1 transcriptional activation, subunit 7, 70kDa [NP_004822.2]	0	1	1	0	1
1804	cofactor required for Sp1 transcriptional activation, subunit 8, 34kDa [NP_004260.2]	0	1	0	1	0
1805	cofilin 1 (non-muscle) [NP_005498.1]	0	0	0	0	1
1806	cofilin 2 [NP_068733.1]	0	0	0	1	1
1807	coiled-coil and C2 domain containing 1B [NP_115825.1]	0	0	1	0	0
1808	coiled-coil domain containing 101 [NP_612423.1]	0	0	0	1	0
1809	coiled-coil domain containing 102A [NP_149989.1]	0	1	0	1	0
1810	coiled-coil domain containing 104 [NP_542398.2]	1	0	0	0	0
1811	coiled-coil domain containing 106 [NP_037433.2]	1	0	1	0	1
1812	coiled-coil domain containing 108 isoform 1 [NP_919278.2]	0	0	0	1	0
1813	coiled-coil domain containing 109A [NP_612366.1]	1	0	1	1	1
1814	coiled-coil domain containing 109B [NP_060388.1]	1	0	0	0	0
1815	coiled-coil domain containing 123 [NP_116205.3]	0	0	0	1	0
1816	coiled-coil domain containing 127 [NP_660308.1]	0	1	1	0	0
1817	coiled-coil domain containing 13 [NP_653320.2]	0	1	0	0	0
1818	coiled-coil domain containing 2 [NP_079379.1]	1	0	0	1	0
1819	coiled-coil domain containing 21 [NP_073615.2]	0	1	0	0	1
1820	coiled-coil domain containing 23 [NP_955374.1]	0	0	1	0	1
1821	coiled-coil domain containing 25 isoform 2 [NP_060716.1]	0	0	0	0	1
1822	coiled-coil domain containing 43 [NP_653210.1]	0	0	0	0	1
1823	coiled-coil domain containing 45 [NP_612372.1]	0	1	0	0	1
1824	coiled-coil domain containing 46 isoform a [NP_659473.2]	1	0	0	0	0
1825	coiled-coil domain containing 5 (spindle associated) [NP_612452.1]	1	1	0	0	0
1826	coiled-coil domain containing 52 [NP_653319.1]	0	1	0	0	0
1827	coiled-coil domain containing 53 [NP_057137.1]	1	0	0	0	0
1828	coiled-coil domain containing 59 [NP_054886.1]	1	0	0	0	0
1829	coiled-coil domain containing 6 [NP_005427.2]	0	0	1	1	0
1830	coiled-coil domain containing 66 [NP_001012524.1]	0	1	0	0	0
1831	coiled-coil domain containing 71 [NP_075054.2]	0	1	0	0	0
1832	coiled-coil domain containing 77 [NP_115734.1]	1	0	0	0	1
1833	coiled-coil domain containing 8 [NP_114429.1]	0	0	0	0	1
1834	coiled-coil domain containing 86 [NP_077003.1]	0	0	1	0	0
1835	coiled-coil domain containing 93 [NP_061917.3]	0	1	1	1	1
1836	coiled-coil domain containing 94 [NP_060544.2]	0	1	0	0	0
1837	coiled-coil domain containing 96 [NP_699207.1]	0	0	1	0	0
1838	coiled-coil domain containing 99 [NP_060255.2]	1	0	0	0	0
1839	coiled-coil-helix-coiled-coil-helix domain containing 4 [NP_653237.1]	0	0	1	0	1
1840	coiled-coil-helix-coiled-coil-helix domain containing 7 isoform b [NP_001011668.1]	0	1	0	0	0
1841	coiled-coil-helix-coiled-coil-helix domain containing 7 isoform d [NP_077276.2]	0	1	0	0	0
1842	collagen and calcium binding EGF domains 1 [NP_597716.1]	0	0	1	0	0
1843	collagen triple helix repeat containing 1 [NP_612464.1]	0	0	1	0	0
1844	collagen, type V, alpha 3 preproprotein [NP_056534.1]	1	1	0	1	1
1845	collagen, type VI, alpha 1 precursor [NP_001839.2]	1	0	0	1	0
1846	collagen, type VIII, alpha 2 [NP_005193.1]	1	0	0	0	0
1847	collagen, type X, alpha 1 precursor [NP_000484.2]	1	1	0	0	0
1848	collagen, type XI, alpha 2 isoform 2 preproprotein [NP_542412.1]	1	1	0	0	1
1849	collagen, type XI, alpha 2 isoform 3 preproprotein [NP_542410.1]	0	0	1	1	0
1850	collagen, type XII, alpha 1 long isoform precursor [NP_004361.3]	0	1	1	1	1
1851	collagen, type XII, alpha 1 short isoform precursor [NP_542376.2]	1	1	1	1	1
1852	collagen, type XIV, alpha 1 [NP_066933.1]	1	1	1	1	1
1853	collagen, type XXI, alpha 1 precursor [NP_110447.2]	1	0	1	0	1
1854	collagen, type XXII, alpha 1 [NP_690848.1]	0	1	1	1	1
1855	collagen, type XXIII, alpha 1 [NP_775736.2]	0	0	1	0	0
1856	collagen, type XXIV, alpha 1 [NP_690850.1]	0	1	1	1	0
1857	collagen, type XXV, alpha 1 isoform 1 [NP_942014.1]	0	0	0	1	0
1858	collagen, type XXV, alpha 1 isoform 2 [NP_115907.2]	0	0	0	1	0
1859	collagen, type XXVII, alpha 1 [NP_116277.2]	1	1	1	1	0
1860	collagen, type XXVIII precursor [NP_001032852.1]	1	1	0	1	1
1861	collapsin response mediator protein 1 isoform 1 [NP_001014809.1]	0	0	0	1	0
1862	collapsin response mediator protein 1 isoform 2 [NP_001304.1]	0	1	0	0	0
1863	collectin sub-family member 11 isoform a [NP_076932.1]	0	0	1	0	0
1864	collectin sub-family member 12 isoform I [NP_569057.1]	1	0	0	0	0
1865	collectin sub-family member 12 isoform II [NP_110408.2]	0	1	0	0	0
1866	colon cancer-associated protein Mic1 [NP_037458.3]	0	0	1	0	0
1867	colonic and hepatic tumor over-expressed protein isoform a [NP_001008938.1]	0	1	1	1	0
1868	colonic and hepatic tumor over-expressed protein isoform b [NP_055571.2]	0	0	1	0	0
1869	colony stimulating factor 1 receptor precursor [NP_005202.2]	1	1	1	0	0
1870	COMM domain containing 4 [NP_060298.2]	1	1	0	0	0
1871	complement component (3d/Epstein Barr virus) receptor 2 isoform 2 [NP_001868.2]	1	0	0	1	0
1872	complement component 1, q subcomponent binding protein precursor [NP_001203.1]	1	0	0	0	0
1873	complement component 1, q subcomponent-like 1 [NP_006679.1]	0	0	0	1	1
1874	complement component 1, q subcomponent-like 2 [NP_872334.1]	0	1	0	1	0
1875	complement component 1, q subcomponent-like 3 [NP_001010908.1]	1	0	1	0	0
1876	complement component 1, q subcomponent-like 4 [NP_001008224.1]	0	1	0	1	0
1877	complement component 1, r subcomponent [NP_001724.3]	1	1	0	0	0
1878	complement component 1, s subcomponent [NP_958850.1]	1	1	0	1	0
1879	complement component 3 precursor [NP_000055.1]	1	0	1	1	1
1880	complement component 4A preproprotein [NP_009224.2]	0	1	1	0	0
1881	complement component 5 receptor 1 (C5a ligand) [NP_001727.1]	0	0	0	1	0
1882	Complement component 6 precursor [NP_000056.1]	0	1	1	0	0
1883	complement component 7 precursor [NP_000578.2]	0	0	1	0	1
1884	complement component 8, alpha polypeptide precursor [NP_000553.1]	0	0	0	1	1
1885	complement component 9 [NP_001728.1]	0	0	1	1	0
1886	complement factor D preproprotein [NP_001919.2]	1	0	0	0	0
1887	complexin 2 [NP_001008221.1]	0	1	1	1	0
1888	complexin 3 [NP_001025176.1]	0	0	1	0	0
1889	complexin 4 [NP_857637.1]	0	0	0	1	0
1890	component of golgi transport complex 3 [NP_113619.1]	0	0	0	1	0
1891	component of oligomeric golgi complex 1 [NP_061184.1]	1	0	0	0	0
1892	component of oligomeric golgi complex 2 [NP_031383.1]	0	1	0	0	1
1893	component of oligomeric golgi complex 4 [NP_056201.1]	1	0	1	0	1
1894	component of oligomeric golgi complex 5 isoform 1 [NP_006339.2]	0	1	1	0	0
1895	component of oligomeric golgi complex 5 isoform 2 [NP_859422.1]	0	0	0	0	1
1896	component of oligomeric golgi complex 6 [NP_065802.1]	0	0	1	1	0
1897	component of oligomeric golgi complex 7 [NP_705831.1]	1	0	1	0	1
1898	component of oligomeric golgi complex 8 [NP_115758.2]	1	1	1	1	1
1899	concentrative Na+-nucleoside cotransporter [NP_071410.1]	0	1	1	0	0
1900	connector enhancer of kinase suppressor of Ras 2 [NP_055742.2]	1	1	0	1	1
1901	connexin 31 [NP_076872.1]	1	0	1	1	1
1902	connexin 43 [NP_000156.1]	0	1	1	0	0
1903	connexin 59 [NP_110399.2]	0	0	0	0	1
1904	connexin 62 [NP_115991.1]	0	0	0	1	0
1905	connexin-36 [NP_065711.1]	0	1	1	1	0
1906	connexin46.6 [NP_065168.2]	0	0	0	1	1
1907	conserved gene telomeric to alpha globin cluster [NP_001034565.1]	0	0	0	1	0
1908	conserved helix-loop-helix ubiquitous kinase [NP_001269.3]	0	1	0	1	0
1909	contactin 1 isoform 1 precursor [NP_001834.2]	1	0	1	0	0
1910	contactin 1 isoform 2 precursor [NP_778203.1]	1	0	1	0	0
1911	contactin 2 precursor [NP_005067.1]	1	1	1	1	1
1912	contactin 3 [NP_065923.1]	1	1	1	0	1
1913	contactin 4 isoform a precursor [NP_783200.1]	1	1	1	0	0
1914	contactin 4 isoform c precursor [NP_783302.1]	0	1	0	0	0
1915	contactin 5 isoform long [NP_055176.1]	1	1	0	1	1
1916	contactin 6 [NP_055276.1]	0	1	1	0	0
1917	contactin associated protein 1 [NP_003623.1]	0	1	1	0	0
1918	contactin associated protein-like 5 isoform 1 [NP_570129.1]	0	1	0	1	1
1919	contactin associated protein-like 5 isoform 2 [NP_620549.1]	1	1	1	1	1
1920	COP9 signalosome subunit 5 [NP_006828.2]	0	0	1	0	0
1921	COP9 signalosome subunit 6 [NP_006824.2]	0	1	0	0	0
1922	COP9 signalosome subunit 8 isoform 1 [NP_006701.1]	0	0	0	0	1
1923	copine 6 [NP_006023.1]	0	0	0	0	1
1924	copine 7 isoform a [NP_705900.1]	0	0	0	0	1
1925	copine I [NP_690903.1]	1	0	0	0	1
1926	copine II [NP_689940.3]	0	0	0	0	1
1927	copine III [NP_003900.1]	1	0	1	0	0
1928	copine IV [NP_570720.1]	1	1	0	1	1
1929	copine V [NP_065990.1]	0	1	0	0	0
1930	copine VIII [NP_705898.1]	0	1	1	1	1
1931	copine-like protein [NP_705899.2]	1	1	0	1	0
1932	coproporphyrinogen oxidase [NP_000088.3]	0	0	1	0	1
1933	COQ7 protein [NP_057222.2]	0	0	0	0	1
1934	core 1 synthase, glycoprotein-N-acetylgalactosamine 3-beta-galactosyltransferase, 1 [NP_064541.1]	0	0	0	1	0
1935	core-binding factor, runt domain, alpha subunit 2; translocated to, 2 isoform MTGR1c [NP_001028171.1]	0	1	0	0	1
1936	corin [NP_006578.2]	1	1	0	1	1
1937	corneal wound healing-related protein [NP_078911.2]	0	0	0	1	0
1938	cornichon-like isoform 1 [NP_005767.1]	0	0	0	1	0
1939	coronin 6 [NP_116243.1]	0	1	0	1	0
1940	coronin 7 [NP_078811.2]	0	1	0	0	0
1941	coronin, actin binding protein, 1B [NP_001018080.1]	0	1	1	1	1
1942	coronin, actin binding protein, 1C [NP_055140.1]	0	1	1	0	0
1943	coronin, actin binding protein, 2A [NP_003380.2]	0	1	0	1	0
1944	coronin, actin binding protein, 2B [NP_006082.2]	0	1	0	0	0
1945	cortactin binding protein 2 [NP_219499.1]	0	0	1	1	0
1946	cortactin isoform b [NP_612632.1]	0	0	0	0	1
1947	corticotropin releasing hormone binding protein [NP_001873.2]	0	1	0	1	1
1948	corticotropin releasing hormone receptor 1 [NP_004373.2]	0	1	0	0	0
1949	corticotropin releasing hormone receptor 2 [NP_001874.2]	0	0	0	0	1
1950	COX11 homolog [NP_004366.1]	0	1	0	0	1
1951	COX15 homolog isoform 1 precursor [NP_510870.1]	0	0	0	1	0
1952	COX19 cytochrome c oxidase assembly homolog [NP_001026788.1]	0	0	1	0	0
1953	coxsackie virus and adenovirus receptor precursor [NP_001329.1]	0	0	0	1	1
1954	CP110 protein [NP_055526.2]	1	0	0	0	0
1955	C-reactive protein, pentraxin-related [NP_000558.2]	1	1	1	0	0
1956	creatine kinase, mitochondrial 1B precursor [NP_066270.1]	0	1	0	1	0
1957	CREB binding protein [NP_004371.1]	1	1	1	1	1
1958	Crm, cramped-like [NP_065876.2]	1	1	1	1	1
1959	crooked neck-like 1 protein [NP_057736.3]	1	1	0	1	1
1960	crumbs homolog 1 precursor [NP_957705.1]	1	1	1	1	1
1961	crumbs homolog 2 [NP_775960.3]	1	1	1	0	1
1962	cryopyrin isoform a [NP_004886.3]	1	1	1	0	1
1963	cryopyrin isoform b [NP_899632.1]	1	1	1	1	1
1964	cryptochrome 1 (photolyase-like) [NP_004066.1]	1	0	1	1	1
1965	cryptochrome 2 (photolyase-like) [NP_066940.1]	1	0	1	1	0
1966	crystallin, beta A3 [NP_005199.2]	0	1	0	1	1
1967	crystallin, beta B1 [NP_001878.1]	0	0	0	1	1
1968	crystallin, beta B2 [NP_000487.1]	0	0	1	1	0
1969	crystallin, beta B3 [NP_004067.1]	0	1	0	0	0
1970	crystallin, gamma A [NP_055432.1]	0	0	0	0	1
1971	crystallin, gamma B [NP_005201.1]	1	1	1	1	1
1972	crystallin, gamma D [NP_008822.2]	0	1	0	0	0
1973	crystallin, gamma S [NP_060011.1]	0	0	0	1	0
1974	crystallin, zeta [NP_001880.2]	0	0	1	1	0
1975	crystallin, zeta-like 1 [NP_665857.2]	0	1	0	0	0
1976	CSE1 chromosome segregation 1-like protein [NP_001307.2]	0	0	0	1	0
1977	c-src tyrosine kinase [NP_004374.1]	0	1	0	0	0
1978	CSRP2 binding protein isoform a [NP_065397.1]	1	0	0	0	0
1979	CTCL tumor antigen L14-2 [NP_060487.2]	0	0	1	1	0
1980	CTD (carboxy-terminal domain, RNA polymerase II, polypeptide A) phosphatase, subunit 1 isoform FCP1a [NP_004706.3]	1	1	1	1	0
1981	CTD (carboxy-terminal domain, RNA polymerase II, polypeptide A) small phosphatase 1 isoform 2 [NP_872580.1]	0	0	0	1	0
1982	CTD (carboxy-terminal domain, RNA polymerase II, polypeptide A) small phosphatase like 2 [NP_057480.1]	0	1	0	0	0
1983	C-terminal binding protein 1 isoform 2 [NP_001012632.1]	1	0	1	1	1
1984	C-terminal binding protein 2 isoform 1 [NP_001320.1]	0	1	1	0	0
1985	C-terminal binding protein 2 isoform 2 [NP_073713.1]	0	0	0	1	0
1986	CTL2 protein [NP_065161.2]	1	0	0	1	1
1987	CTP synthase [NP_001896.1]	1	0	1	0	1
1988	CTTNBP2 N-terminal like [NP_061174.1]	1	0	1	0	1
1989	C-type lectin domain family 14, member A [NP_778230.1]	0	0	0	1	0
1990	C-type lectin domain family 3, member B [NP_003269.1]	0	0	0	0	1
1991	C-type lectin domain family 4, member C isoform 2 [NP_987099.1]	0	0	0	0	1
1992	C-type lectin domain family 4, member E [NP_055173.1]	0	0	0	0	1
1993	C-type lectin, superfamily member 13 [NP_775806.2]	0	1	0	0	0
1994	CUB and Sushi multiple domains 1 [NP_150094.3]	1	1	1	1	1
1995	CUB and Sushi multiple domains 2 [NP_443128.2]	1	1	1	1	1
1996	CUB and Sushi multiple domains 3 isoform 1 [NP_937756.1]	1	0	1	0	1
1997	CUB and Sushi multiple domains 3 isoform 3 [NP_443132.2]	1	1	1	1	1
[truncated: 10,214 more rows]
