# Supplementary material for: Comparative analysis reveals signatures of differentiation amid genomic polymorphism in Lake Malawi cichlids
Source: Genome Biol. 2008 Jul 10;9(7):R113. doi: 10.1186/gb-2008-9-7-r113 (PMC2530870; doi:10.1186/gb-2008-9-7-r113)
Supplement: Additional data file 3 — Presented is a list of alignments and polymorphic sites. [file gb-2008-9-7-r113-S3.xls]

## Sheet: alignments_renamedB.hightrace5m
Supplementary Table 3. List of alignments and polymorphic sites
Alignment	Number of polymorphic sites				Number of aligned positions with >2 species	Fraction polymorphic	High species trace number (>= 5)
	Non-genic	Synonymous	Non-synonymous	Total
Aln100017	2	0	0	2	2290	0	N
Aln100040	1	0	1	2	2012	0	N
Aln100041	1	0	0	1	2003	0	N
Aln100074	0	0	1	1	1734	0	N
Aln100078	1	0	0	1	1718	0	N
Aln100095	1	0	0	1	1614	0	N
Aln100102	1	0	0	1	1576	0	N
Aln100148	0	0	0	0	1478	0	N
Aln100164	1	0	0	1	1453	0	N
Aln100169	1	0	0	1	1449	0	N
Aln100170	1	0	0	1	1449	0	N
Aln100173	1	0	0	1	1445	0	N
Aln100206	1	0	0	1	1400	0	N
Aln100215	0	0	0	0	1389	0	N
Aln100230	1	0	0	1	1368	0	N
Aln100241	1	0	0	1	1362	0	N
Aln100242	0	0	0	0	1359	0	N
Aln100248	1	0	0	1	1345	0	N
Aln100252	1	0	0	1	1343	0	N
Aln100261	1	0	0	1	1333	0	N
Aln100262	1	0	0	1	1330	0	N
Aln100264	1	0	0	1	1327	0	N
Aln100268	0	0	0	0	1323	0	N
Aln100279	0	0	0	0	1314	0	N
Aln100281	1	0	0	1	1313	0	N
Aln100291	0	0	1	1	1300	0	N
Aln100292	1	0	0	1	1300	0	N
Aln100300	1	0	0	1	1294	0	N
Aln100340	1	0	0	1	1249	0	N
Aln100348	1	0	0	1	1243	0	N
Aln100349	0	0	0	0	1243	0	N
Aln100363	0	1	0	1	1234	0	N
Aln100364	1	0	0	1	1234	0	N
Aln100375	0	0	1	1	1226	0	N
Aln100380	1	0	0	1	1224	0	N
Aln100415	1	0	0	1	1194	0	N
Aln100445	1	0	0	1	1179	0	N
Aln100449	0	0	0	0	1177	0	N
Aln100452	1	0	0	1	1175	0	N
Aln100476	0	0	0	0	1157	0	N
Aln100485	0	0	0	0	1151	0	N
Aln100495	1	0	0	1	1144	0	N
Aln100502	1	0	0	1	1140	0	N
Aln100508	0	0	0	0	1135	0	N
Aln100515	1	0	0	1	1132	0	N
Aln100518	1	0	0	1	1130	0	N
Aln100541	0	0	0	0	1115	0	N
Aln100548	1	0	0	1	1111	0	N
Aln100549	0	0	0	0	1111	0	N
Aln100572	1	0	0	1	1094	0	N
Aln100580	0	0	0	0	1090	0	N
Aln100582	1	0	0	1	1089	0	N
Aln100583	0	0	0	0	1089	0	N
Aln100587	1	0	0	1	1088	0	N
Aln100595	1	0	0	1	1086	0	N
Aln100600	1	0	0	1	1082	0	N
Aln100606	1	0	0	1	1077	0	N
Aln100608	0	0	0	0	1075	0	N
Aln100613	1	0	0	1	1072	0	N
Aln100618	1	0	0	1	1069	0	N
Aln100621	0	0	0	0	1066	0	N
Aln100622	1	0	0	1	1066	0	N
Aln100639	1	0	0	1	1060	0	N
Aln100654	0	0	0	0	1054	0	N
Aln100683	1	0	0	1	1039	0	N
Aln100688	0	0	0	0	1036	0	N
Aln100690	0	0	0	0	1036	0	N
Aln100698	0	0	0	0	1032	0	N
Aln100699	1	0	0	1	1032	0	N
Aln100701	0	0	1	1	1030	0	N
Aln100710	1	0	0	1	1028	0	N
Aln100712	0	0	0	0	1027	0	N
Aln100721	1	0	0	1	1022	0	N
Aln100725	0	1	0	1	1021	0	N
Aln100726	1	0	0	1	1020	0	N
Aln100727	1	0	0	1	1018	0	N
Aln100737	0	0	0	0	1012	0	N
Aln100738	0	0	0	0	1012	0	N
Aln100739	1	0	0	1	1012	0	N
Aln100744	0	0	0	0	1009	0	N
Aln100757	0	0	0	0	1006	0	N
Aln100760	1	0	0	1	1003	0	N
Aln100768	0	0	0	0	998	0	N
Aln100777	0	0	0	0	994	0	N
Aln100783	0	0	0	0	990	0	N
Aln100792	0	0	0	0	986	0	N
Aln100800	0	0	0	0	984	0	N
Aln100808	0	0	0	0	981	0	N
Aln100809	0	0	0	0	981	0	N
Aln100816	0	0	0	0	978	0	N
Aln100822	0	0	0	0	977	0	N
Aln100825	0	0	0	0	976	0	N
Aln100834	0	0	0	0	972	0	N
Aln100837	0	0	0	0	971	0	N
Aln100839	0	0	0	0	970	0	N
Aln100850	0	0	0	0	967	0	N
Aln100871	0	0	0	0	961	0	N
Aln100877	0	0	0	0	959	0	N
Aln100893	0	0	0	0	954	0	N
Aln100925	0	0	0	0	939	0	N
Aln100932	0	0	0	0	937	0	N
Aln100956	0	0	0	0	925	0	N
Aln100968	0	0	0	0	922	0	N
Aln100983	0	0	0	0	918	0	N
Aln100989	0	0	0	0	917	0	N
Aln100992	0	0	0	0	915	0	N
Aln100996	0	0	0	0	914	0	N
Aln101000	0	0	0	0	913	0	N
Aln101015	0	0	0	0	907	0	N
Aln101023	0	0	0	0	906	0	N
Aln101038	0	0	0	0	902	0	N
Aln101041	0	0	0	0	902	0	N
Aln101045	0	0	0	0	901	0	N
Aln101046	0	0	0	0	900	0	N
Aln101091	0	0	0	0	890	0	N
Aln101103	0	0	0	0	887	0	N
Aln101120	0	0	0	0	884	0	N
Aln101121	0	0	0	0	884	0	N
Aln101131	0	0	0	0	881	0	N
Aln101138	0	0	0	0	880	0	N
Aln101140	0	0	0	0	880	0	N
Aln101142	0	0	0	0	879	0	N
Aln101154	0	0	0	0	876	0	N
Aln101160	0	0	0	0	874	0	N
Aln101162	0	0	0	0	874	0	N
Aln101163	0	0	0	0	874	0	N
Aln101164	0	0	0	0	874	0	N
Aln101180	0	0	0	0	871	0	N
Aln101185	0	0	0	0	871	0	N
Aln101200	0	0	0	0	868	0	N
Aln101224	0	0	0	0	865	0	N
Aln101226	0	0	0	0	864	0	N
Aln101229	0	0	0	0	864	0	N
Aln101238	0	0	0	0	862	0	N
Aln101245	0	0	0	0	861	0	N
Aln101248	0	0	0	0	861	0	N
Aln101270	0	0	0	0	856	0	N
Aln101290	0	0	0	0	853	0	N
Aln101292	0	0	0	0	853	0	N
Aln101301	0	0	0	0	852	0	N
Aln101316	0	0	0	0	850	0	N
Aln101327	0	0	0	0	849	0	N
Aln101331	0	0	0	0	848	0	N
Aln101342	0	0	0	0	847	0	N
Aln101347	0	0	0	0	846	0	N
Aln101349	0	0	0	0	846	0	N
Aln101378	0	0	0	0	844	0	N
Aln101381	0	0	0	0	844	0	N
Aln101402	0	0	0	0	842	0	N
Aln101403	0	0	0	0	842	0	N
Aln101404	0	0	0	0	842	0	N
Aln101405	0	0	0	0	842	0	N
Aln101415	0	0	0	0	840	0	N
Aln101417	0	0	0	0	840	0	N
Aln101425	0	0	0	0	839	0	N
Aln101431	0	0	0	0	838	0	N
Aln101447	0	0	0	0	837	0	N
Aln101465	0	0	0	0	833	0	N
Aln101476	0	0	0	0	832	0	N
Aln101504	0	0	0	0	829	0	N
Aln101514	0	0	0	0	829	0	N
Aln101524	0	0	0	0	827	0	N
Aln101525	0	0	0	0	827	0	N
Aln101534	0	0	0	0	826	0	N
Aln101535	0	0	0	0	826	0	N
Aln101538	0	0	0	0	826	0	N
Aln101540	0	0	0	0	826	0	N
Aln101541	0	0	0	0	826	0	N
Aln101543	0	0	0	0	826	0	N
Aln101546	0	0	0	0	825	0	N
Aln101558	0	0	0	0	825	0	N
Aln101565	0	0	0	0	824	0	N
Aln101569	0	0	0	0	823	0	N
Aln101575	0	0	0	0	823	0	N
Aln101576	0	0	0	0	823	0	N
Aln101580	0	0	0	0	822	0	N
Aln101581	0	0	0	0	822	0	N
Aln101584	0	0	0	0	822	0	N
Aln101589	0	0	0	0	821	0	N
Aln101591	0	0	0	0	821	0	N
Aln101599	0	0	0	0	821	0	N
Aln101605	0	0	0	0	820	0	N
Aln101624	0	0	0	0	818	0	N
Aln101627	0	0	0	0	818	0	N
Aln101629	0	0	0	0	818	0	N
Aln101630	0	0	0	0	818	0	N
Aln101632	0	0	0	0	818	0	N
Aln101639	0	0	0	0	818	0	N
Aln101648	0	0	0	0	817	0	N
Aln101670	0	0	0	0	816	0	N
Aln101673	0	0	0	0	815	0	N
Aln101681	0	0	0	0	815	0	N
Aln101693	0	0	0	0	814	0	N
Aln101697	0	0	0	0	813	0	N
Aln101700	0	0	0	0	813	0	N
Aln101705	0	0	0	0	813	0	N
Aln101724	0	0	0	0	811	0	N
Aln101751	0	0	0	0	809	0	N
Aln101756	0	0	0	0	809	0	N
Aln101759	0	0	0	0	808	0	N
Aln101760	0	0	0	0	808	0	N
Aln101774	0	0	0	0	808	0	N
Aln101776	0	0	0	0	808	0	N
Aln101780	0	0	0	0	807	0	N
Aln101782	0	0	0	0	807	0	N
Aln101794	0	0	0	0	806	0	N
Aln101795	0	0	0	0	806	0	N
Aln101809	0	0	0	0	806	0	N
Aln101819	0	0	0	0	805	0	N
Aln101831	0	0	0	0	804	0	N
Aln101833	0	0	0	0	804	0	N
Aln101847	0	0	0	0	804	0	N
Aln101852	0	0	0	0	803	0	N
Aln101853	0	0	0	0	803	0	N
Aln101854	0	0	0	0	803	0	N
Aln101859	0	0	0	0	803	0	N
Aln101865	0	0	0	0	803	0	N
Aln101879	0	0	0	0	802	0	N
Aln101880	0	0	0	0	802	0	N
Aln101883	0	0	0	0	801	0	N
Aln101910	0	0	0	0	800	0	N
Aln101920	0	0	0	0	799	0	N
Aln101930	0	0	0	0	799	0	N
Aln101931	0	0	0	0	799	0	N
Aln101933	0	0	0	0	799	0	N
Aln101938	0	0	0	0	798	0	N
Aln101961	0	0	0	0	797	0	N
Aln101964	0	0	0	0	797	0	N
Aln101976	0	0	0	0	796	0	N
Aln101984	0	0	0	0	796	0	N
Aln101987	0	0	0	0	796	0	N
Aln101990	0	0	0	0	795	0	N
Aln101995	0	0	0	0	795	0	N
Aln101999	0	0	0	0	795	0	N
Aln102013	0	0	0	0	794	0	N
Aln102031	0	0	0	0	793	0	N
Aln102035	0	0	0	0	793	0	N
Aln102037	0	0	0	0	793	0	N
Aln102045	0	0	0	0	792	0	N
Aln102047	0	0	0	0	792	0	N
Aln102056	0	0	0	0	791	0	N
Aln102058	0	0	0	0	791	0	N
Aln102062	0	0	0	0	791	0	N
Aln102064	0	0	0	0	791	0	N
Aln102066	0	0	0	0	791	0	N
Aln102070	0	0	0	0	790	0	N
Aln102074	0	0	0	0	790	0	N
Aln102080	0	0	0	0	790	0	N
Aln102086	0	0	0	0	790	0	N
Aln102090	0	0	0	0	789	0	N
Aln102100	0	0	0	0	789	0	N
Aln102114	0	0	0	0	788	0	N
Aln102126	0	0	0	0	788	0	N
Aln102128	0	0	0	0	788	0	N
Aln102140	0	0	0	0	787	0	N
Aln102142	0	0	0	0	787	0	N
Aln102147	0	0	0	0	787	0	N
Aln102152	0	0	0	0	786	0	N
Aln102153	0	0	0	0	786	0	N
Aln102155	0	0	0	0	786	0	N
Aln102156	0	0	0	0	786	0	N
Aln102157	0	0	0	0	786	0	N
Aln102163	0	0	0	0	786	0	N
Aln102164	0	0	0	0	786	0	N
Aln102176	0	0	0	0	785	0	N
Aln102179	0	0	0	0	785	0	N
Aln102180	0	0	0	0	785	0	N
Aln102189	0	0	0	0	784	0	N
Aln102197	0	0	0	0	783	0	N
Aln102205	0	0	0	0	783	0	N
Aln102211	0	0	0	0	783	0	N
Aln102215	0	0	0	0	782	0	N
Aln102216	0	0	0	0	782	0	N
Aln102217	0	0	0	0	782	0	N
Aln102224	0	0	0	0	782	0	N
Aln102229	0	0	0	0	781	0	N
Aln102237	0	0	0	0	781	0	N
Aln102248	0	0	0	0	781	0	N
Aln102252	0	0	0	0	781	0	N
Aln102271	0	0	0	0	780	0	N
Aln102274	0	0	0	0	779	0	N
Aln102276	0	0	0	0	779	0	N
Aln102290	0	0	0	0	778	0	N
Aln102291	0	0	0	0	778	0	N
Aln102292	0	0	0	0	778	0	N
Aln102293	0	0	0	0	778	0	N
Aln102319	0	0	0	0	777	0	N
Aln102323	0	0	0	0	777	0	N
Aln102336	0	0	0	0	776	0	N
Aln102337	0	0	0	0	776	0	N
Aln102338	0	0	0	0	776	0	N
Aln102340	0	0	0	0	776	0	N
Aln102343	0	0	0	0	776	0	N
Aln102349	0	0	0	0	776	0	N
Aln102360	0	0	0	0	775	0	N
Aln102363	0	0	0	0	775	0	N
Aln102368	0	0	0	0	775	0	N
Aln102369	0	0	0	0	775	0	N
Aln102383	0	0	0	0	774	0	N
Aln102385	0	0	0	0	774	0	N
Aln102387	0	0	0	0	774	0	N
Aln102398	0	0	0	0	773	0	N
Aln102401	0	0	0	0	773	0	N
Aln102403	0	0	0	0	773	0	N
Aln102422	0	0	0	0	772	0	N
Aln102433	0	0	0	0	772	0	N
Aln102437	0	0	0	0	772	0	N
Aln102439	0	0	0	0	772	0	N
Aln102440	0	0	0	0	772	0	N
Aln102445	0	0	0	0	772	0	N
Aln102473	0	0	0	0	771	0	N
Aln102480	0	0	0	0	770	0	N
Aln102481	0	0	0	0	770	0	N
Aln102496	0	0	0	0	770	0	N
Aln102497	0	0	0	0	770	0	N
Aln102510	0	0	0	0	769	0	N
Aln102520	0	0	0	0	769	0	N
Aln102527	0	0	0	0	768	0	N
Aln102528	0	0	0	0	768	0	N
Aln102531	0	0	0	0	768	0	N
Aln102533	0	0	0	0	768	0	N
Aln102540	0	0	0	0	768	0	N
Aln102544	0	0	0	0	768	0	N
Aln102552	0	0	0	0	768	0	N
Aln102557	0	0	0	0	767	0	N
Aln102564	0	0	0	0	767	0	N
Aln102581	0	0	0	0	767	0	N
Aln102587	0	0	0	0	766	0	N
Aln102591	0	0	0	0	766	0	N
Aln102603	0	0	0	0	766	0	N
Aln102608	0	0	0	0	766	0	N
Aln102618	0	0	0	0	765	0	N
Aln102627	0	0	0	0	765	0	N
Aln102632	0	0	0	0	765	0	N
Aln102653	0	0	0	0	764	0	N
Aln102660	0	0	0	0	764	0	N
Aln102661	0	0	0	0	764	0	N
Aln102665	0	0	0	0	764	0	N
Aln102688	0	0	0	0	763	0	N
Aln102691	0	0	0	0	763	0	N
Aln102695	0	0	0	0	763	0	N
Aln102696	0	0	0	0	763	0	N
Aln102698	0	0	0	0	763	0	N
Aln102720	0	0	0	0	762	0	N
Aln102721	0	0	0	0	762	0	N
Aln102734	0	0	0	0	762	0	N
Aln102741	0	0	0	0	761	0	N
Aln102743	0	0	0	0	761	0	N
Aln102752	0	0	0	0	761	0	N
Aln102766	0	0	0	0	761	0	N
Aln102769	0	0	0	0	761	0	N
Aln102771	0	0	0	0	760	0	N
Aln102776	0	0	0	0	760	0	N
Aln102787	0	0	0	0	760	0	N
Aln102793	0	0	0	0	760	0	N
Aln102799	0	0	0	0	760	0	N
Aln102807	0	0	0	0	759	0	N
Aln102809	0	0	0	0	759	0	N
Aln102812	0	0	0	0	759	0	N
Aln102813	0	0	0	0	759	0	N
Aln102821	0	0	0	0	759	0	N
Aln102826	0	0	0	0	758	0	N
Aln102831	0	0	0	0	758	0	N
Aln102836	0	0	0	0	758	0	N
Aln102843	0	0	0	0	758	0	N
Aln102849	0	0	0	0	758	0	N
Aln102852	0	0	0	0	758	0	N
Aln102860	0	0	0	0	757	0	N
Aln102866	0	0	0	0	757	0	N
Aln102875	0	0	0	0	757	0	N
Aln102877	0	0	0	0	757	0	N
Aln102882	0	0	0	0	757	0	N
Aln102888	0	0	0	0	756	0	N
Aln102889	0	0	0	0	756	0	N
Aln102903	0	0	0	0	756	0	N
Aln102953	0	0	0	0	755	0	N
Aln102964	0	0	0	0	754	0	N
Aln102965	0	0	0	0	754	0	N
Aln102968	0	0	0	0	754	0	N
Aln102969	0	0	0	0	754	0	N
Aln102981	0	0	0	0	754	0	N
Aln102984	0	0	0	0	754	0	N
Aln102985	0	0	0	0	754	0	N
Aln102986	0	0	0	0	753	0	N
Aln102987	0	0	0	0	753	0	N
Aln102988	0	0	0	0	753	0	N
Aln102989	0	0	0	0	753	0	N
Aln102998	0	0	0	0	753	0	N
Aln103001	0	0	0	0	753	0	N
Aln103005	0	0	0	0	753	0	N
Aln103009	0	0	0	0	753	0	N
Aln103014	0	0	0	0	752	0	N
Aln103015	0	0	0	0	752	0	N
Aln103016	0	0	0	0	752	0	N
Aln103022	0	0	0	0	752	0	N
Aln103025	0	0	0	0	752	0	N
Aln103031	0	0	0	0	752	0	N
Aln103040	0	0	0	0	751	0	N
Aln103044	0	0	0	0	751	0	N
Aln103052	0	0	0	0	751	0	N
Aln103058	0	0	0	0	751	0	N
Aln103063	0	0	0	0	751	0	N
Aln103066	0	0	0	0	751	0	N
Aln103076	0	0	0	0	750	0	N
Aln103083	0	0	0	0	750	0	N
Aln103085	0	0	0	0	750	0	N
Aln103086	0	0	0	0	750	0	N
Aln103087	0	0	0	0	750	0	N
Aln103097	0	0	0	0	750	0	N
Aln103099	0	0	0	0	750	0	N
Aln103100	0	0	0	0	750	0	N
Aln103104	0	0	0	0	750	0	N
Aln103106	0	0	0	0	750	0	N
Aln103109	0	0	0	0	749	0	N
Aln103124	0	0	0	0	749	0	N
Aln103129	0	0	0	0	749	0	N
Aln103141	0	0	0	0	748	0	N
Aln103142	0	0	0	0	748	0	N
Aln103156	0	0	0	0	748	0	N
Aln103175	0	0	0	0	747	0	N
Aln103177	0	0	0	0	747	0	N
Aln103179	0	0	0	0	747	0	N
Aln103184	0	0	0	0	747	0	N
Aln103190	0	0	0	0	747	0	N
Aln103193	0	0	0	0	747	0	N
Aln103200	0	0	0	0	747	0	N
Aln103206	0	0	0	0	747	0	N
Aln103240	0	0	0	0	746	0	N
Aln103244	0	0	0	0	746	0	N
Aln103253	0	0	0	0	745	0	N
Aln103259	0	0	0	0	745	0	N
Aln103269	0	0	0	0	745	0	N
Aln103271	0	0	0	0	745	0	N
Aln103272	0	0	0	0	745	0	N
Aln103273	0	0	0	0	745	0	N
Aln103279	0	0	0	0	745	0	N
Aln103282	0	0	0	0	745	0	N
Aln103285	0	0	0	0	745	0	N
Aln103288	0	0	0	0	744	0	N
Aln103302	0	0	0	0	744	0	N
Aln103306	0	0	0	0	744	0	N
Aln103307	0	0	0	0	744	0	N
Aln103320	0	0	0	0	743	0	N
Aln103326	0	0	0	0	743	0	N
Aln103331	0	0	0	0	743	0	N
Aln103333	0	0	0	0	743	0	N
Aln103338	0	0	0	0	743	0	N
Aln103339	0	0	0	0	743	0	N
Aln103345	0	0	0	0	743	0	N
Aln103351	0	0	0	0	743	0	N
Aln103361	0	0	0	0	742	0	N
Aln103362	0	0	0	0	742	0	N
Aln103367	0	0	0	0	742	0	N
Aln103368	0	0	0	0	742	0	N
Aln103371	0	0	0	0	742	0	N
Aln103373	0	0	0	0	742	0	N
Aln103378	0	0	0	0	742	0	N
Aln103386	0	0	0	0	742	0	N
Aln103389	0	0	0	0	742	0	N
Aln103395	0	0	0	0	741	0	N
Aln103397	0	0	0	0	741	0	N
Aln103400	0	0	0	0	741	0	N
Aln103401	0	0	0	0	741	0	N
Aln103407	0	0	0	0	741	0	N
Aln103410	0	0	0	0	741	0	N
Aln103423	0	0	0	0	741	0	N
Aln103427	0	0	0	0	741	0	N
Aln103430	0	0	0	0	740	0	N
Aln103435	0	0	0	0	740	0	N
Aln103438	0	0	0	0	740	0	N
Aln103444	0	0	0	0	740	0	N
Aln103453	0	0	0	0	740	0	N
Aln103455	0	0	0	0	740	0	N
Aln103469	0	0	0	0	740	0	N
Aln103479	0	0	0	0	739	0	N
Aln103484	0	0	0	0	739	0	N
Aln103488	0	0	0	0	739	0	N
Aln103497	0	0	0	0	739	0	N
Aln103499	0	0	0	0	739	0	N
Aln103514	0	0	0	0	739	0	N
Aln103520	0	0	0	0	739	0	N
Aln103523	0	0	0	0	739	0	N
Aln103544	0	0	0	0	738	0	N
Aln103546	0	0	0	0	738	0	N
Aln103547	0	0	0	0	738	0	N
Aln103551	0	0	0	0	738	0	N
Aln103562	0	0	0	0	737	0	N
Aln103563	0	0	0	0	737	0	N
Aln103569	0	0	0	0	737	0	N
Aln103571	0	0	0	0	737	0	N
Aln103572	0	0	0	0	737	0	N
Aln103574	0	0	0	0	737	0	N
Aln103575	0	0	0	0	737	0	N
Aln103587	0	0	0	0	737	0	N
Aln103588	0	0	0	0	737	0	N
Aln103605	0	0	0	0	736	0	N
Aln103608	0	0	0	0	736	0	N
Aln103612	0	0	0	0	736	0	N
Aln103614	0	0	0	0	736	0	N
Aln103615	0	0	0	0	736	0	N
Aln103618	0	0	0	0	736	0	N
Aln103619	0	0	0	0	736	0	N
Aln103621	0	0	0	0	736	0	N
Aln103623	0	0	0	0	736	0	N
Aln103632	0	0	0	0	736	0	N
Aln103645	0	0	0	0	735	0	N
Aln103652	0	0	0	0	735	0	N
Aln103654	0	0	0	0	735	0	N
Aln103656	0	0	0	0	735	0	N
Aln103659	0	0	0	0	735	0	N
Aln103662	0	0	0	0	735	0	N
Aln103671	0	0	0	0	735	0	N
Aln103674	0	0	0	0	735	0	N
Aln103676	0	0	0	0	735	0	N
Aln103682	0	0	0	0	734	0	N
Aln103703	0	0	0	0	734	0	N
Aln103709	0	0	0	0	734	0	N
Aln103719	0	0	0	0	733	0	N
Aln103723	0	0	0	0	733	0	N
Aln103728	0	0	0	0	733	0	N
Aln103738	0	0	0	0	733	0	N
Aln103753	0	0	0	0	732	0	N
Aln103767	0	0	0	0	732	0	N
Aln103794	0	0	0	0	732	0	N
Aln103802	0	0	0	0	731	0	N
Aln103804	0	0	0	0	731	0	N
Aln103807	0	0	0	0	731	0	N
Aln103810	0	0	0	0	731	0	N
Aln103813	0	0	0	0	731	0	N
Aln103814	0	0	0	0	731	0	N
Aln103819	0	0	0	0	731	0	N
Aln103834	0	0	0	0	731	0	N
Aln103835	0	0	0	0	731	0	N
Aln103842	0	0	0	0	731	0	N
Aln103847	0	0	0	0	730	0	N
Aln103849	0	0	0	0	730	0	N
Aln103857	0	0	0	0	730	0	N
Aln103858	0	0	0	0	730	0	N
Aln103861	0	0	0	0	730	0	N
Aln103872	0	0	0	0	730	0	N
Aln103876	0	0	0	0	730	0	N
Aln103880	0	0	0	0	729	0	N
Aln103888	0	0	0	0	729	0	N
Aln103893	0	0	0	0	729	0	N
Aln103895	0	0	0	0	729	0	N
Aln103896	0	0	0	0	729	0	N
Aln103900	0	0	0	0	729	0	N
Aln103906	0	0	0	0	729	0	N
Aln103913	0	0	0	0	729	0	N
Aln103927	0	0	0	0	728	0	N
Aln103931	0	0	0	0	728	0	N
Aln103933	0	0	0	0	728	0	N
Aln103939	0	0	0	0	728	0	N
Aln103940	0	0	0	0	728	0	N
Aln103944	0	0	0	0	728	0	N
Aln103960	0	0	0	0	727	0	N
Aln103961	0	0	0	0	727	0	N
Aln103962	0	0	0	0	727	0	N
Aln103965	0	0	0	0	727	0	N
Aln103972	0	0	0	0	727	0	N
Aln103983	0	0	0	0	727	0	N
Aln103986	0	0	0	0	727	0	N
Aln103991	0	0	0	0	727	0	N
Aln104006	0	0	0	0	726	0	N
Aln104008	0	0	0	0	726	0	N
Aln104013	0	0	0	0	726	0	N
Aln104020	0	0	0	0	726	0	N
Aln104021	0	0	0	0	726	0	N
Aln104022	0	0	0	0	726	0	N
Aln104029	0	0	0	0	726	0	N
Aln104038	0	0	0	0	726	0	N
Aln104047	0	0	0	0	725	0	N
Aln104048	0	0	0	0	725	0	N
Aln104051	0	0	0	0	725	0	N
Aln104056	0	0	0	0	725	0	N
Aln104062	0	0	0	0	725	0	N
Aln104065	0	0	0	0	725	0	N
Aln104071	0	0	0	0	725	0	N
Aln104074	0	0	0	0	725	0	N
Aln104077	0	0	0	0	725	0	N
Aln104081	0	0	0	0	725	0	N
Aln104090	0	0	0	0	724	0	N
Aln104093	0	0	0	0	724	0	N
Aln104094	0	0	0	0	724	0	N
Aln104104	0	0	0	0	724	0	N
Aln104105	0	0	0	0	724	0	N
Aln104110	0	0	0	0	724	0	N
Aln104119	0	0	0	0	724	0	N
Aln104125	0	0	0	0	724	0	N
Aln104126	0	0	0	0	724	0	N
Aln104131	0	0	0	0	723	0	N
Aln104136	0	0	0	0	723	0	N
Aln104138	0	0	0	0	723	0	N
Aln104145	0	0	0	0	723	0	N
Aln104149	0	0	0	0	723	0	N
Aln104155	0	0	0	0	723	0	N
Aln104163	0	0	0	0	723	0	N
Aln104169	0	0	0	0	722	0	N
Aln104176	0	0	0	0	722	0	N
Aln104188	0	0	0	0	722	0	N
Aln104203	0	0	0	0	721	0	N
Aln104220	0	0	0	0	721	0	N
Aln104225	0	0	0	0	721	0	N
Aln104226	0	0	0	0	721	0	N
Aln104229	0	0	0	0	721	0	N
Aln104235	0	0	0	0	721	0	N
Aln104236	0	0	0	0	721	0	N
Aln104239	0	0	0	0	721	0	N
Aln104240	0	0	0	0	721	0	N
Aln104241	0	0	0	0	721	0	N
Aln104250	0	0	0	0	720	0	N
Aln104251	0	0	0	0	720	0	N
Aln104254	0	0	0	0	720	0	N
Aln104255	0	0	0	0	720	0	N
Aln104256	0	0	0	0	720	0	N
Aln104257	0	0	0	0	720	0	N
Aln104260	0	0	0	0	720	0	N
Aln104262	0	0	0	0	720	0	N
Aln104268	0	0	0	0	720	0	N
Aln104269	0	0	0	0	720	0	N
Aln104273	0	0	0	0	720	0	N
Aln104283	0	0	0	0	720	0	N
Aln104290	0	0	0	0	719	0	N
Aln104296	0	0	0	0	719	0	N
Aln104302	0	0	0	0	719	0	N
Aln104305	0	0	0	0	719	0	N
Aln104307	0	0	0	0	719	0	N
Aln104313	0	0	0	0	719	0	N
Aln104333	0	0	0	0	719	0	N
Aln104340	0	0	0	0	718	0	N
Aln104344	0	0	0	0	718	0	N
Aln104345	0	0	0	0	718	0	N
Aln104347	0	0	0	0	718	0	N
Aln104348	0	0	0	0	718	0	N
Aln104350	0	0	0	0	718	0	N
Aln104362	0	0	0	0	718	0	N
Aln104370	0	0	0	0	718	0	N
Aln104379	0	0	0	0	717	0	N
Aln104383	0	0	0	0	717	0	N
Aln104387	0	0	0	0	717	0	N
Aln104388	0	0	0	0	717	0	N
Aln104391	0	0	0	0	717	0	N
Aln104401	0	0	0	0	717	0	N
Aln104413	0	0	0	0	716	0	N
Aln104418	0	0	0	0	716	0	N
Aln104420	0	0	0	0	716	0	N
Aln104421	0	0	0	0	716	0	N
Aln104429	0	0	0	0	716	0	N
Aln104433	0	0	0	0	716	0	N
Aln104438	0	0	0	0	716	0	N
Aln104439	0	0	0	0	716	0	N
Aln104440	0	0	0	0	716	0	N
Aln104446	0	0	0	0	716	0	N
Aln104452	0	0	0	0	715	0	N
Aln104464	0	0	0	0	715	0	N
Aln104465	0	0	0	0	715	0	N
Aln104466	0	0	0	0	715	0	N
Aln104467	0	0	0	0	715	0	N
Aln104480	0	0	0	0	715	0	N
Aln104499	0	0	0	0	714	0	N
Aln104500	0	0	0	0	714	0	N
Aln104501	0	0	0	0	714	0	N
Aln104508	0	0	0	0	714	0	N
Aln104512	0	0	0	0	714	0	N
Aln104513	0	0	0	0	714	0	N
Aln104522	0	0	0	0	714	0	N
Aln104526	0	0	0	0	714	0	N
Aln104531	0	0	0	0	714	0	N
Aln104532	0	0	0	0	714	0	N
Aln104533	0	0	0	0	714	0	N
Aln104543	0	0	0	0	713	0	N
Aln104546	0	0	0	0	713	0	N
Aln104548	0	0	0	0	713	0	N
Aln104552	0	0	0	0	713	0	N
Aln104558	0	0	0	0	713	0	N
Aln104560	0	0	0	0	713	0	N
Aln104566	0	0	0	0	713	0	N
Aln104569	0	0	0	0	713	0	N
Aln104570	0	0	0	0	713	0	N
Aln104575	0	0	0	0	713	0	N
Aln104577	0	0	0	0	713	0	N
Aln104585	0	0	0	0	713	0	N
Aln104588	0	0	0	0	713	0	N
Aln104593	0	0	0	0	712	0	N
Aln104594	0	0	0	0	712	0	N
Aln104598	0	0	0	0	712	0	N
Aln104601	0	0	0	0	712	0	N
Aln104604	0	0	0	0	712	0	N
Aln104605	0	0	0	0	712	0	N
Aln104618	0	0	0	0	712	0	N
Aln104621	0	0	0	0	712	0	N
Aln104622	0	0	0	0	712	0	N
Aln104628	0	0	0	0	712	0	N
Aln104632	0	0	0	0	711	0	N
Aln104636	0	0	0	0	711	0	N
Aln104647	0	0	0	0	711	0	N
Aln104648	0	0	0	0	711	0	N
Aln104653	0	0	0	0	711	0	N
Aln104654	0	0	0	0	711	0	N
Aln104657	0	0	0	0	711	0	N
Aln104669	0	0	0	0	710	0	N
Aln104679	0	0	0	0	710	0	N
Aln104681	0	0	0	0	710	0	N
Aln104696	0	0	0	0	710	0	N
Aln104699	0	0	0	0	710	0	N
Aln104704	0	0	0	0	710	0	N
Aln104710	0	0	0	0	710	0	N
Aln104712	0	0	0	0	709	0	N
Aln104718	0	0	0	0	709	0	N
Aln104719	0	0	0	0	709	0	N
Aln104721	0	0	0	0	709	0	N
Aln104732	0	0	0	0	709	0	N
Aln104734	0	0	0	0	709	0	N
Aln104738	0	0	0	0	709	0	N
Aln104741	0	0	0	0	709	0	N
Aln104743	0	0	0	0	709	0	N
Aln104745	0	0	0	0	709	0	N
Aln104748	0	0	0	0	709	0	N
Aln104749	0	0	0	0	709	0	N
Aln104752	0	0	0	0	709	0	N
Aln104753	0	0	0	0	709	0	N
Aln104754	0	0	0	0	709	0	N
Aln104755	0	0	0	0	709	0	N
Aln104760	0	0	0	0	708	0	N
Aln104761	0	0	0	0	708	0	N
Aln104764	0	0	0	0	708	0	N
Aln104765	0	0	0	0	708	0	N
Aln104770	0	0	0	0	708	0	N
Aln104771	0	0	0	0	708	0	N
Aln104772	0	0	0	0	708	0	N
Aln104773	0	0	0	0	708	0	N
Aln104774	0	0	0	0	708	0	N
Aln104776	0	0	0	0	708	0	N
Aln104781	0	0	0	0	708	0	N
Aln104782	0	0	0	0	708	0	N
Aln104786	0	0	0	0	708	0	N
Aln104789	0	0	0	0	708	0	N
Aln104794	0	0	0	0	708	0	N
Aln104798	0	0	0	0	708	0	N
Aln104800	0	0	0	0	708	0	N
Aln104802	0	0	0	0	708	0	N
Aln104803	0	0	0	0	707	0	N
Aln104806	0	0	0	0	707	0	N
Aln104808	0	0	0	0	707	0	N
Aln104810	0	0	0	0	707	0	N
Aln104811	0	0	0	0	707	0	N
Aln104814	0	0	0	0	707	0	N
Aln104816	0	0	0	0	707	0	N
Aln104818	0	0	0	0	707	0	N
Aln104819	0	0	0	0	707	0	N
Aln104820	0	0	0	0	707	0	N
Aln104821	0	0	0	0	707	0	N
Aln104825	0	0	0	0	707	0	N
Aln104833	0	0	0	0	707	0	N
Aln104841	0	0	0	0	706	0	N
Aln104846	0	0	0	0	706	0	N
Aln104848	0	0	0	0	706	0	N
Aln104852	0	0	0	0	706	0	N
Aln104853	0	0	0	0	706	0	N
Aln104854	0	0	0	0	706	0	N
Aln104862	0	0	0	0	706	0	N
Aln104863	0	0	0	0	706	0	N
Aln104867	0	0	0	0	706	0	N
Aln104873	0	0	0	0	706	0	N
Aln104885	0	0	0	0	705	0	N
Aln104898	0	0	0	0	705	0	N
Aln104900	0	0	0	0	705	0	N
Aln104907	0	0	0	0	705	0	N
Aln104923	0	0	0	0	704	0	N
Aln104927	0	0	0	0	704	0	N
Aln104941	0	0	0	0	704	0	N
Aln104945	0	0	0	0	704	0	N
Aln104947	0	0	0	0	704	0	N
Aln104951	0	0	0	0	704	0	N
Aln104953	0	0	0	0	704	0	N
Aln104960	0	0	0	0	704	0	N
Aln104967	0	0	0	0	704	0	N
Aln104973	0	0	0	0	704	0	N
Aln104984	0	0	0	0	703	0	N
Aln104985	0	0	0	0	703	0	N
Aln104987	0	0	0	0	703	0	N
Aln104991	0	0	0	0	703	0	N
Aln104993	0	0	0	0	703	0	N
Aln104995	0	0	0	0	703	0	N
Aln104997	0	0	0	0	703	0	N
Aln104998	0	0	0	0	703	0	N
Aln105009	0	0	0	0	703	0	N
Aln105015	0	0	0	0	703	0	N
Aln105019	0	0	0	0	703	0	N
Aln105029	0	0	0	0	702	0	N
Aln105030	0	0	0	0	702	0	N
Aln105039	0	0	0	0	702	0	N
Aln105041	0	0	0	0	702	0	N
Aln105045	0	0	0	0	702	0	N
Aln105046	0	0	0	0	702	0	N
Aln105047	0	0	0	0	702	0	N
Aln105055	0	0	0	0	702	0	N
Aln105059	0	0	0	0	702	0	N
Aln105060	0	0	0	0	702	0	N
Aln105062	0	0	0	0	702	0	N
Aln105069	0	0	0	0	701	0	N
Aln105073	0	0	0	0	701	0	N
Aln105081	0	0	0	0	701	0	N
Aln105085	0	0	0	0	701	0	N
Aln105086	0	0	0	0	701	0	N
Aln105089	0	0	0	0	701	0	N
Aln105090	0	0	0	0	701	0	N
Aln105093	0	0	0	0	701	0	N
Aln105100	0	0	0	0	701	0	N
Aln105103	0	0	0	0	701	0	N
Aln105109	0	0	0	0	701	0	N
Aln105114	0	0	0	0	700	0	N
Aln105120	0	0	0	0	700	0	N
Aln105124	0	0	0	0	700	0	N
Aln105133	0	0	0	0	700	0	N
Aln105134	0	0	0	0	700	0	N
Aln105136	0	0	0	0	700	0	N
Aln105145	0	0	0	0	700	0	N
Aln105147	0	0	0	0	700	0	N
Aln105160	0	0	0	0	699	0	N
Aln105163	0	0	0	0	699	0	N
Aln105164	0	0	0	0	699	0	N
Aln105165	0	0	0	0	699	0	N
Aln105166	0	0	0	0	699	0	N
Aln105168	0	0	0	0	699	0	N
Aln105170	0	0	0	0	699	0	N
Aln105194	0	0	0	0	699	0	N
Aln105211	0	0	0	0	698	0	N
Aln105213	0	0	0	0	698	0	N
Aln105232	0	0	0	0	698	0	N
Aln105234	0	0	0	0	698	0	N
Aln105239	0	0	0	0	698	0	N
Aln105242	0	0	0	0	697	0	N
Aln105243	0	0	0	0	697	0	N
Aln105244	0	0	0	0	697	0	N
Aln105248	0	0	0	0	697	0	N
Aln105250	0	0	0	0	697	0	N
Aln105252	0	0	0	0	697	0	N
Aln105253	0	0	0	0	697	0	N
Aln105256	0	0	0	0	697	0	N
Aln105258	0	0	0	0	697	0	N
Aln105279	0	0	0	0	697	0	N
Aln105287	0	0	0	0	696	0	N
Aln105290	0	0	0	0	696	0	N
Aln105293	0	0	0	0	696	0	N
Aln105297	0	0	0	0	696	0	N
Aln105319	0	0	0	0	696	0	N
Aln105321	0	0	0	0	696	0	N
Aln105323	0	0	0	0	696	0	N
Aln105332	0	0	0	0	696	0	N
Aln105335	0	0	0	0	695	0	N
Aln105338	0	0	0	0	695	0	N
Aln105339	0	0	0	0	695	0	N
Aln105340	0	0	0	0	695	0	N
Aln105341	0	0	0	0	695	0	N
Aln105348	0	0	0	0	695	0	N
Aln105349	0	0	0	0	695	0	N
Aln105358	0	0	0	0	695	0	N
Aln105365	0	0	0	0	694	0	N
Aln105374	0	0	0	0	694	0	N
Aln105381	0	0	0	0	694	0	N
Aln105382	0	0	0	0	694	0	N
Aln105383	0	0	0	0	694	0	N
Aln105389	0	0	0	0	694	0	N
Aln105394	0	0	0	0	694	0	N
Aln105405	0	0	0	0	694	0	N
Aln105416	0	0	0	0	694	0	N
Aln105423	0	0	0	0	693	0	N
Aln105427	0	0	0	0	693	0	N
Aln105433	0	0	0	0	693	0	N
Aln105440	0	0	0	0	693	0	N
Aln105441	0	0	0	0	693	0	N
Aln105446	0	0	0	0	693	0	N
Aln105448	0	0	0	0	693	0	N
Aln105465	0	0	0	0	693	0	N
Aln105468	0	0	0	0	693	0	N
Aln105483	0	0	0	0	692	0	N
Aln105484	0	0	0	0	692	0	N
Aln105495	0	0	0	0	692	0	N
Aln105497	0	0	0	0	692	0	N
Aln105498	0	0	0	0	692	0	N
Aln105499	0	0	0	0	692	0	N
Aln105514	0	0	0	0	692	0	N
Aln105515	0	0	0	0	692	0	N
Aln105516	0	0	0	0	692	0	N
Aln105522	0	0	0	0	692	0	N
Aln105532	0	0	0	0	691	0	N
Aln105539	0	0	0	0	691	0	N
Aln105540	0	0	0	0	691	0	N
Aln105541	0	0	0	0	691	0	N
Aln105544	0	0	0	0	691	0	N
Aln105545	0	0	0	0	691	0	N
Aln105546	0	0	0	0	691	0	N
Aln105547	0	0	0	0	691	0	N
Aln105551	0	0	0	0	691	0	N
Aln105564	0	0	0	0	691	0	N
Aln105567	0	0	0	0	691	0	N
Aln105578	0	0	0	0	690	0	N
Aln105580	0	0	0	0	690	0	N
Aln105587	0	0	0	0	690	0	N
Aln105588	0	0	0	0	690	0	N
Aln105590	0	0	0	0	690	0	N
Aln105596	0	0	0	0	690	0	N
Aln105598	0	0	0	0	690	0	N
Aln105602	0	0	0	0	690	0	N
Aln105608	0	0	0	0	690	0	N
Aln105616	0	0	0	0	690	0	N
Aln105617	0	0	0	0	690	0	N
Aln105628	0	0	0	0	689	0	N
Aln105637	0	0	0	0	689	0	N
Aln105639	0	0	0	0	689	0	N
Aln105660	0	0	0	0	689	0	N
Aln105668	0	0	0	0	688	0	N
Aln105672	0	0	0	0	688	0	N
Aln105673	0	0	0	0	688	0	N
Aln105688	0	0	0	0	688	0	N
Aln105698	0	0	0	0	688	0	N
Aln105708	0	0	0	0	687	0	N
Aln105711	0	0	0	0	687	0	N
Aln105712	0	0	0	0	687	0	N
Aln105713	0	0	0	0	687	0	N
Aln105715	0	0	0	0	687	0	N
Aln105718	0	0	0	0	687	0	N
Aln105719	0	0	0	0	687	0	N
Aln105721	0	0	0	0	687	0	N
Aln105724	0	0	0	0	687	0	N
Aln105729	0	0	0	0	687	0	N
Aln105732	0	0	0	0	687	0	N
Aln105734	0	0	0	0	687	0	N
Aln105735	0	0	0	0	687	0	N
Aln105739	0	0	0	0	687	0	N
Aln105743	0	0	0	0	687	0	N
Aln105753	0	0	0	0	687	0	N
Aln105754	0	0	0	0	687	0	N
Aln105755	0	0	0	0	687	0	N
Aln105762	0	0	0	0	687	0	N
Aln105764	0	0	0	0	686	0	N
Aln105772	0	0	0	0	686	0	N
Aln105773	0	0	0	0	686	0	N
Aln105775	0	0	0	0	686	0	N
Aln105780	0	0	0	0	686	0	N
Aln105783	0	0	0	0	686	0	N
Aln105788	0	0	0	0	686	0	N
Aln105791	0	0	0	0	686	0	N
Aln105792	0	0	0	0	686	0	N
Aln105798	0	0	0	0	686	0	N
Aln105800	0	0	0	0	686	0	N
Aln105805	0	0	0	0	686	0	N
Aln105807	0	0	0	0	686	0	N
Aln105809	0	0	0	0	686	0	N
Aln105813	0	0	0	0	686	0	N
Aln105815	0	0	0	0	686	0	N
Aln105819	0	0	0	0	685	0	N
Aln105823	0	0	0	0	685	0	N
Aln105825	0	0	0	0	685	0	N
Aln105828	0	0	0	0	685	0	N
Aln105829	0	0	0	0	685	0	N
Aln105835	0	0	0	0	685	0	N
Aln105842	0	0	0	0	685	0	N
Aln105844	0	0	0	0	685	0	N
Aln105845	0	0	0	0	685	0	N
Aln105850	0	0	0	0	685	0	N
Aln105861	0	0	0	0	684	0	N
Aln105864	0	0	0	0	684	0	N
Aln105865	0	0	0	0	684	0	N
Aln105869	0	0	0	0	684	0	N
Aln105874	0	0	0	0	684	0	N
Aln105877	0	0	0	0	684	0	N
Aln105878	0	0	0	0	684	0	N
Aln105884	0	0	0	0	684	0	N
Aln105893	0	0	0	0	684	0	N
Aln105895	0	0	0	0	684	0	N
Aln105896	0	0	0	0	684	0	N
Aln105905	0	0	0	0	683	0	N
Aln105910	0	0	0	0	683	0	N
Aln105915	0	0	0	0	683	0	N
Aln105917	0	0	0	0	683	0	N
Aln105918	0	0	0	0	683	0	N
Aln105921	0	0	0	0	683	0	N
Aln105930	0	0	0	0	683	0	N
Aln105937	0	0	0	0	683	0	N
Aln105938	0	0	0	0	682	0	N
Aln105940	0	0	0	0	682	0	N
Aln105942	0	0	0	0	682	0	N
Aln105946	0	0	0	0	682	0	N
Aln105947	0	0	0	0	682	0	N
Aln105949	0	0	0	0	682	0	N
Aln105958	0	0	0	0	682	0	N
Aln105960	0	0	0	0	682	0	N
Aln105962	0	0	0	0	682	0	N
Aln105963	0	0	0	0	682	0	N
Aln105964	0	0	0	0	682	0	N
Aln105973	0	0	0	0	682	0	N
Aln105988	0	0	0	0	681	0	N
Aln105993	0	0	0	0	681	0	N
Aln105997	0	0	0	0	681	0	N
Aln106002	0	0	0	0	681	0	N
Aln106004	0	0	0	0	681	0	N
Aln106016	0	0	0	0	681	0	N
Aln106017	0	0	0	0	681	0	N
Aln106022	0	0	0	0	681	0	N
Aln106029	0	0	0	0	681	0	N
Aln106032	0	0	0	0	681	0	N
Aln106033	0	0	0	0	681	0	N
Aln106036	0	0	0	0	681	0	N
Aln106039	0	0	0	0	680	0	N
Aln106040	0	0	0	0	680	0	N
Aln106042	0	0	0	0	680	0	N
Aln106043	0	0	0	0	680	0	N
Aln106047	0	0	0	0	680	0	N
Aln106049	0	0	0	0	680	0	N
Aln106052	0	0	0	0	680	0	N
Aln106057	0	0	0	0	680	0	N
Aln106067	0	0	0	0	680	0	N
Aln106068	0	0	0	0	680	0	N
Aln106069	0	0	0	0	680	0	N
Aln106070	0	0	0	0	680	0	N
Aln106072	0	0	0	0	680	0	N
Aln106080	0	0	0	0	680	0	N
Aln106081	0	0	0	0	680	0	N
Aln106084	0	0	0	0	680	0	N
Aln106085	0	0	0	0	680	0	N
Aln106086	0	0	0	0	680	0	N
Aln106087	0	0	0	0	680	0	N
Aln106097	0	0	0	0	679	0	N
Aln106105	0	0	0	0	679	0	N
Aln106106	0	0	0	0	679	0	N
Aln106107	0	0	0	0	679	0	N
Aln106110	0	0	0	0	679	0	N
Aln106131	0	0	0	0	679	0	N
Aln106135	0	0	0	0	678	0	N
Aln106141	0	0	0	0	678	0	N
Aln106143	0	0	0	0	678	0	N
Aln106144	0	0	0	0	678	0	N
Aln106145	0	0	0	0	678	0	N
Aln106150	0	0	0	0	678	0	N
Aln106151	0	0	0	0	678	0	N
Aln106152	0	0	0	0	678	0	N
Aln106153	0	0	0	0	678	0	N
Aln106165	0	0	0	0	678	0	N
Aln106166	0	0	0	0	678	0	N
Aln106169	0	0	0	0	678	0	N
Aln106171	0	0	0	0	678	0	N
Aln106175	0	0	0	0	678	0	N
Aln106176	0	0	0	0	678	0	N
Aln106178	0	0	0	0	678	0	N
Aln106179	0	0	0	0	678	0	N
Aln106180	0	0	0	0	677	0	N
Aln106188	0	0	0	0	677	0	N
Aln106192	0	0	0	0	677	0	N
Aln106194	0	0	0	0	677	0	N
Aln106200	0	0	0	0	677	0	N
Aln106203	0	0	0	0	677	0	N
Aln106204	0	0	0	0	677	0	N
Aln106213	0	0	0	0	677	0	N
Aln106216	0	0	0	0	677	0	N
Aln106220	0	0	0	0	677	0	N
Aln106222	0	0	0	0	677	0	N
Aln106227	0	0	0	0	676	0	N
Aln106241	0	0	0	0	676	0	N
Aln106243	0	0	0	0	676	0	N
Aln106247	0	0	0	0	676	0	N
Aln106253	0	0	0	0	676	0	N
Aln106261	0	0	0	0	676	0	N
Aln106286	0	0	0	0	675	0	N
Aln106290	0	0	0	0	675	0	N
Aln106293	0	0	0	0	675	0	N
Aln106296	0	0	0	0	675	0	N
Aln106298	0	0	0	0	675	0	N
Aln106307	0	0	0	0	675	0	N
Aln106314	0	0	0	0	675	0	N
Aln106315	0	0	0	0	675	0	N
Aln106316	0	0	0	0	675	0	N
Aln106320	0	0	0	0	675	0	N
Aln106325	0	0	0	0	675	0	N
Aln106331	0	0	0	0	675	0	N
Aln106332	0	0	0	0	675	0	N
Aln106336	0	0	0	0	675	0	N
Aln106337	0	0	0	0	675	0	N
Aln106338	0	0	0	0	675	0	N
Aln106347	0	0	0	0	674	0	N
Aln106350	0	0	0	0	674	0	N
Aln106362	0	0	0	0	674	0	N
Aln106363	0	0	0	0	674	0	N
Aln106364	0	0	0	0	674	0	N
Aln106365	0	0	0	0	674	0	N
Aln106368	0	0	0	0	674	0	N
Aln106394	0	0	0	0	673	0	N
Aln106404	0	0	0	0	673	0	N
Aln106410	0	0	0	0	673	0	N
Aln106411	0	0	0	0	673	0	N
Aln106414	0	0	0	0	673	0	N
Aln106424	0	0	0	0	673	0	N
Aln106428	0	0	0	0	673	0	N
Aln106429	0	0	0	0	673	0	N
Aln106440	0	0	0	0	672	0	N
Aln106446	0	0	0	0	672	0	N
Aln106448	0	0	0	0	672	0	N
Aln106456	0	0	0	0	672	0	N
Aln106466	0	0	0	0	672	0	N
Aln106471	0	0	0	0	672	0	N
Aln106475	0	0	0	0	672	0	N
Aln106477	0	0	0	0	672	0	N
Aln106478	0	0	0	0	672	0	N
Aln106494	0	0	0	0	672	0	N
Aln106508	0	0	0	0	671	0	N
Aln106509	0	0	0	0	671	0	N
Aln106514	0	0	0	0	671	0	N
Aln106519	0	0	0	0	671	0	N
Aln106521	0	0	0	0	671	0	N
Aln106522	0	0	0	0	671	0	N
Aln106528	0	0	0	0	671	0	N
Aln106530	0	0	0	0	671	0	N
Aln106534	0	0	0	0	671	0	N
Aln106536	0	0	0	0	671	0	N
Aln106539	0	0	0	0	671	0	N
Aln106540	0	0	0	0	671	0	N
Aln106544	0	0	0	0	671	0	N
Aln106547	0	0	0	0	671	0	N
Aln106550	0	0	0	0	671	0	N
Aln106555	0	0	0	0	671	0	N
Aln106556	0	0	0	0	671	0	N
Aln106558	0	0	0	0	671	0	N
Aln106564	0	0	0	0	670	0	N
Aln106567	0	0	0	0	670	0	N
Aln106575	0	0	0	0	670	0	N
Aln106576	0	0	0	0	670	0	N
Aln106577	0	0	0	0	670	0	N
Aln106580	0	0	0	0	670	0	N
Aln106587	0	0	0	0	670	0	N
Aln106592	0	0	0	0	670	0	N
Aln106600	0	0	0	0	670	0	N
Aln106602	0	0	0	0	670	0	N
Aln106606	0	0	0	0	670	0	N
Aln106608	0	0	0	0	670	0	N
Aln106614	0	0	0	0	669	0	N
Aln106618	0	0	0	0	669	0	N
Aln106619	0	0	0	0	669	0	N
Aln106621	0	0	0	0	669	0	N
Aln106625	0	0	0	0	669	0	N
Aln106627	0	0	0	0	669	0	N
Aln106632	0	0	0	0	669	0	N
Aln106639	0	0	0	0	669	0	N
Aln106643	0	0	0	0	669	0	N
Aln106644	0	0	0	0	669	0	N
Aln106645	0	0	0	0	669	0	N
Aln106646	0	0	0	0	669	0	N
Aln106647	0	0	0	0	669	0	N
Aln106656	0	0	0	0	669	0	N
Aln106663	0	0	0	0	668	0	N
Aln106666	0	0	0	0	668	0	N
Aln106670	0	0	0	0	668	0	N
Aln106671	0	0	0	0	668	0	N
Aln106673	0	0	0	0	668	0	N
Aln106674	0	0	0	0	668	0	N
Aln106677	0	0	0	0	668	0	N
Aln106683	0	0	0	0	668	0	N
Aln106686	0	0	0	0	668	0	N
Aln106696	0	0	0	0	668	0	N
Aln106701	0	0	0	0	668	0	N
Aln106702	0	0	0	0	668	0	N
Aln106707	0	0	0	0	668	0	N
Aln106715	0	0	0	0	667	0	N
Aln106730	0	0	0	0	667	0	N
Aln106731	0	0	0	0	667	0	N
Aln106738	0	0	0	0	667	0	N
Aln106743	0	0	0	0	667	0	N
Aln106748	0	0	0	0	667	0	N
Aln106758	0	0	0	0	667	0	N
Aln106761	0	0	0	0	667	0	N
Aln106762	0	0	0	0	666	0	N
Aln106771	0	0	0	0	666	0	N
Aln106773	0	0	0	0	666	0	N
Aln106786	0	0	0	0	666	0	N
Aln106787	0	0	0	0	666	0	N
Aln106790	0	0	0	0	666	0	N
Aln106806	0	0	0	0	666	0	N
Aln106807	0	0	0	0	666	0	N
Aln106815	0	0	0	0	665	0	N
Aln106817	0	0	0	0	665	0	N
Aln106821	0	0	0	0	665	0	N
Aln106824	0	0	0	0	665	0	N
Aln106838	0	0	0	0	665	0	N
Aln106839	0	0	0	0	665	0	N
Aln106841	0	0	0	0	665	0	N
Aln106850	0	0	0	0	665	0	N
Aln106857	0	0	0	0	664	0	N
Aln106858	0	0	0	0	664	0	N
Aln106865	0	0	0	0	664	0	N
Aln106867	0	0	0	0	664	0	N
Aln106869	0	0	0	0	664	0	N
Aln106875	0	0	0	0	664	0	N
Aln106882	0	0	0	0	664	0	N
Aln106886	0	0	0	0	664	0	N
Aln106889	0	0	0	0	663	0	N
Aln106895	0	0	0	0	663	0	N
Aln106905	0	0	0	0	663	0	N
Aln106907	0	0	0	0	663	0	N
Aln106911	0	0	0	0	663	0	N
Aln106925	0	0	0	0	663	0	N
Aln106927	0	0	0	0	663	0	N
Aln106929	0	0	0	0	663	0	N
Aln106930	0	0	0	0	663	0	N
Aln106935	0	0	0	0	663	0	N
Aln106939	0	0	0	0	662	0	N
Aln106944	0	0	0	0	662	0	N
Aln106946	0	0	0	0	662	0	N
Aln106948	0	0	0	0	662	0	N
Aln106949	0	0	0	0	662	0	N
Aln106950	0	0	0	0	662	0	N
Aln106955	0	0	0	0	662	0	N
Aln106965	0	0	0	0	662	0	N
Aln106967	0	0	0	0	662	0	N
Aln106970	0	0	0	0	662	0	N
Aln106973	0	0	0	0	662	0	N
Aln106975	0	0	0	0	662	0	N
Aln106994	0	0	0	0	661	0	N
Aln107001	0	0	0	0	661	0	N
Aln107002	0	0	0	0	661	0	N
Aln107005	0	0	0	0	661	0	N
Aln107006	0	0	0	0	661	0	N
Aln107009	0	0	0	0	661	0	N
Aln107014	0	0	0	0	661	0	N
Aln107016	0	0	0	0	661	0	N
Aln107026	0	0	0	0	661	0	N
Aln107027	0	0	0	0	661	0	N
Aln107031	0	0	0	0	661	0	N
Aln107038	0	0	0	0	661	0	N
Aln107040	0	0	0	0	661	0	N
Aln107045	0	0	0	0	660	0	N
Aln107061	0	0	0	0	660	0	N
Aln107064	0	0	0	0	660	0	N
Aln107071	0	0	0	0	660	0	N
Aln107076	0	0	0	0	660	0	N
Aln107082	0	0	0	0	660	0	N
Aln107084	0	0	0	0	660	0	N
Aln107088	0	0	0	0	660	0	N
Aln107092	0	0	0	0	659	0	N
Aln107095	0	0	0	0	659	0	N
Aln107100	0	0	0	0	659	0	N
Aln107101	0	0	0	0	659	0	N
Aln107106	0	0	0	0	659	0	N
Aln107107	0	0	0	0	659	0	N
Aln107119	0	0	0	0	658	0	N
Aln107121	0	0	0	0	658	0	N
Aln107130	0	0	0	0	658	0	N
Aln107132	0	0	0	0	658	0	N
Aln107137	0	0	0	0	658	0	N
Aln107151	0	0	0	0	658	0	N
Aln107152	0	0	0	0	658	0	N
Aln107157	0	0	0	0	658	0	N
Aln107158	0	0	0	0	658	0	N
Aln107167	0	0	0	0	657	0	N
Aln107169	0	0	0	0	657	0	N
Aln107171	0	0	0	0	657	0	N
Aln107173	0	0	0	0	657	0	N
Aln107174	0	0	0	0	657	0	N
Aln107182	0	0	0	0	657	0	N
Aln107183	0	0	0	0	657	0	N
Aln107187	0	0	0	0	657	0	N
Aln107191	0	0	0	0	657	0	N
Aln107195	0	0	0	0	657	0	N
Aln107196	0	0	0	0	657	0	N
Aln107197	0	0	0	0	657	0	N
Aln107198	0	0	0	0	657	0	N
Aln107203	0	0	0	0	657	0	N
Aln107212	0	0	0	0	656	0	N
Aln107214	0	0	0	0	656	0	N
Aln107218	0	0	0	0	656	0	N
Aln107220	0	0	0	0	656	0	N
Aln107223	0	0	0	0	656	0	N
Aln107226	0	0	0	0	656	0	N
Aln107228	0	0	0	0	656	0	N
Aln107235	0	0	0	0	656	0	N
Aln107239	0	0	0	0	656	0	N
Aln107242	0	0	0	0	656	0	N
Aln107245	0	0	0	0	656	0	N
Aln107247	0	0	0	0	656	0	N
Aln107256	0	0	0	0	655	0	N
Aln107263	0	0	0	0	655	0	N
Aln107274	0	0	0	0	655	0	N
Aln107276	0	0	0	0	655	0	N
Aln107294	0	0	0	0	655	0	N
Aln107295	0	0	0	0	655	0	N
Aln107299	0	0	0	0	655	0	N
Aln107316	0	0	0	0	654	0	N
Aln107317	0	0	0	0	654	0	N
Aln107320	0	0	0	0	654	0	N
Aln107329	0	0	0	0	654	0	N
Aln107332	0	0	0	0	654	0	N
Aln107339	0	0	0	0	654	0	N
Aln107343	0	0	0	0	654	0	N
Aln107358	0	0	0	0	653	0	N
Aln107360	0	0	0	0	653	0	N
Aln107365	0	0	0	0	653	0	N
Aln107367	0	0	0	0	653	0	N
Aln107372	0	0	0	0	653	0	N
Aln107373	0	0	0	0	653	0	N
Aln107385	0	0	0	0	653	0	N
Aln107389	0	0	0	0	653	0	N
Aln107390	0	0	0	0	653	0	N
Aln107396	0	0	0	0	653	0	N
Aln107399	0	0	0	0	653	0	N
Aln107403	0	0	0	0	653	0	N
Aln107411	0	0	0	0	652	0	N
Aln107413	0	0	0	0	652	0	N
Aln107414	0	0	0	0	652	0	N
Aln107423	0	0	0	0	652	0	N
Aln107427	0	0	0	0	652	0	N
Aln107431	0	0	0	0	652	0	N
Aln107432	0	0	0	0	652	0	N
Aln107434	0	0	0	0	652	0	N
Aln107436	0	0	0	0	652	0	N
Aln107437	0	0	0	0	652	0	N
Aln107441	0	0	0	0	652	0	N
Aln107444	0	0	0	0	652	0	N
Aln107451	0	0	0	0	652	0	N
Aln107453	0	0	0	0	652	0	N
Aln107458	0	0	0	0	651	0	N
Aln107461	0	0	0	0	651	0	N
Aln107468	0	0	0	0	651	0	N
Aln107470	0	0	0	0	651	0	N
Aln107477	0	0	0	0	651	0	N
Aln107482	0	0	0	0	651	0	N
Aln107483	0	0	0	0	651	0	N
Aln107486	0	0	0	0	651	0	N
Aln107491	0	0	0	0	651	0	N
Aln107501	0	0	0	0	650	0	N
Aln107505	0	0	0	0	650	0	N
Aln107518	0	0	0	0	650	0	N
Aln107521	0	0	0	0	650	0	N
Aln107524	0	0	0	0	650	0	N
Aln107527	0	0	0	0	650	0	N
Aln107536	0	0	0	0	650	0	N
Aln107537	0	0	0	0	650	0	N
Aln107538	0	0	0	0	650	0	N
Aln107545	0	0	0	0	650	0	N
Aln107549	0	0	0	0	649	0	N
Aln107550	0	0	0	0	649	0	N
Aln107557	0	0	0	0	649	0	N
Aln107558	0	0	0	0	649	0	N
Aln107563	0	0	0	0	649	0	N
Aln107564	0	0	0	0	649	0	N
Aln107573	0	0	0	0	649	0	N
Aln107574	0	0	0	0	649	0	N
Aln107580	0	0	0	0	649	0	N
Aln107602	0	0	0	0	648	0	N
Aln107607	0	0	0	0	648	0	N
Aln107608	0	0	0	0	648	0	N
Aln107613	0	0	0	0	648	0	N
Aln107617	0	0	0	0	648	0	N
Aln107618	0	0	0	0	648	0	N
Aln107624	0	0	0	0	648	0	N
Aln107626	0	0	0	0	648	0	N
Aln107627	0	0	0	0	648	0	N
Aln107630	0	0	0	0	648	0	N
Aln107638	0	0	0	0	647	0	N
Aln107644	0	0	0	0	647	0	N
Aln107647	0	0	0	0	647	0	N
Aln107650	0	0	0	0	647	0	N
Aln107654	0	0	0	0	647	0	N
Aln107655	0	0	0	0	647	0	N
Aln107657	0	0	0	0	647	0	N
Aln107661	0	0	0	0	647	0	N
Aln107671	0	0	0	0	647	0	N
Aln107674	0	0	0	0	647	0	N
Aln107676	0	0	0	0	647	0	N
Aln107688	0	0	0	0	647	0	N
Aln107690	0	0	0	0	647	0	N
Aln107691	0	0	0	0	647	0	N
Aln107695	0	0	0	0	646	0	N
Aln107696	0	0	0	0	646	0	N
Aln107703	0	0	0	0	646	0	N
Aln107704	0	0	0	0	646	0	N
Aln107707	0	0	0	0	646	0	N
Aln107708	0	0	0	0	646	0	N
Aln107714	0	0	0	0	646	0	N
Aln107716	0	0	0	0	646	0	N
Aln107718	0	0	0	0	646	0	N
Aln107723	0	0	0	0	646	0	N
Aln107726	0	0	0	0	646	0	N
Aln107728	0	0	0	0	646	0	N
Aln107733	0	0	0	0	646	0	N
Aln107737	0	0	0	0	645	0	N
Aln107738	0	0	0	0	645	0	N
Aln107743	0	0	0	0	645	0	N
Aln107745	0	0	0	0	645	0	N
Aln107748	0	0	0	0	645	0	N
Aln107749	0	0	0	0	645	0	N
Aln107751	0	0	0	0	645	0	N
Aln107758	0	0	0	0	645	0	N
Aln107763	0	0	0	0	645	0	N
Aln107773	0	0	0	0	645	0	N
Aln107774	0	0	0	0	645	0	N
Aln107777	0	0	0	0	645	0	N
Aln107778	0	0	0	0	645	0	N
Aln107781	0	0	0	0	645	0	N
Aln107784	0	0	0	0	645	0	N
Aln107786	0	0	0	0	645	0	N
Aln107788	0	0	0	0	645	0	N
Aln107790	0	0	0	0	644	0	N
Aln107808	0	0	0	0	644	0	N
Aln107816	0	0	0	0	644	0	N
Aln107820	0	0	0	0	644	0	N
Aln107823	0	0	0	0	644	0	N
Aln107824	0	0	0	0	644	0	N
Aln107828	0	0	0	0	644	0	N
Aln107829	0	0	0	0	644	0	N
Aln107836	0	0	0	0	643	0	N
Aln107844	0	0	0	0	643	0	N
Aln107846	0	0	0	0	643	0	N
Aln107847	0	0	0	0	643	0	N
Aln107852	0	0	0	0	643	0	N
Aln107857	0	0	0	0	643	0	N
Aln107858	0	0	0	0	643	0	N
Aln107871	0	0	0	0	643	0	N
Aln107879	0	0	0	0	643	0	N
Aln107881	0	0	0	0	643	0	N
Aln107883	0	0	0	0	642	0	N
Aln107884	0	0	0	0	642	0	N
Aln107885	0	0	0	0	642	0	N
Aln107887	0	0	0	0	642	0	N
Aln107889	0	0	0	0	642	0	N
Aln107891	0	0	0	0	642	0	N
Aln107894	0	0	0	0	642	0	N
Aln107895	0	0	0	0	642	0	N
Aln107898	0	0	0	0	642	0	N
Aln107899	0	0	0	0	642	0	N
Aln107901	0	0	0	0	642	0	N
Aln107908	0	0	0	0	642	0	N
Aln107913	0	0	0	0	642	0	N
Aln107918	0	0	0	0	642	0	N
Aln107929	0	0	0	0	641	0	N
Aln107945	0	0	0	0	641	0	N
Aln107949	0	0	0	0	641	0	N
Aln107958	0	0	0	0	641	0	N
Aln107962	0	0	0	0	641	0	N
Aln107964	0	0	0	0	641	0	N
Aln107971	0	0	0	0	640	0	N
Aln107972	0	0	0	0	640	0	N
Aln107975	0	0	0	0	640	0	N
Aln107980	0	0	0	0	640	0	N
Aln107984	0	0	0	0	640	0	N
Aln107986	0	0	0	0	640	0	N
Aln107989	0	0	0	0	640	0	N
Aln107990	0	0	0	0	640	0	N
Aln108000	0	0	0	0	640	0	N
Aln108001	0	0	0	0	640	0	N
Aln108006	0	0	0	0	640	0	N
Aln108009	0	0	0	0	639	0	N
Aln108010	0	0	0	0	639	0	N
Aln108012	0	0	0	0	639	0	N
Aln108014	0	0	0	0	639	0	N
Aln108015	0	0	0	0	639	0	N
Aln108019	0	0	0	0	639	0	N
Aln108022	0	0	0	0	639	0	N
Aln108023	0	0	0	0	639	0	N
Aln108035	0	0	0	0	639	0	N
Aln108039	0	0	0	0	639	0	N
Aln108046	0	0	0	0	639	0	N
Aln108057	0	0	0	0	638	0	N
Aln108062	0	0	0	0	638	0	N
Aln108064	0	0	0	0	638	0	N
Aln108065	0	0	0	0	638	0	N
Aln108068	0	0	0	0	638	0	N
Aln108069	0	0	0	0	638	0	N
Aln108076	0	0	0	0	638	0	N
Aln108080	0	0	0	0	638	0	N
Aln108082	0	0	0	0	638	0	N
Aln108084	0	0	0	0	638	0	N
Aln108089	0	0	0	0	638	0	N
Aln108093	0	0	0	0	638	0	N
Aln108100	0	0	0	0	638	0	N
Aln108103	0	0	0	0	637	0	N
Aln108104	0	0	0	0	637	0	N
Aln108105	0	0	0	0	637	0	N
Aln108106	0	0	0	0	637	0	N
Aln108107	0	0	0	0	637	0	N
Aln108109	0	0	0	0	637	0	N
Aln108112	0	0	0	0	637	0	N
Aln108113	0	0	0	0	637	0	N
Aln108116	0	0	0	0	637	0	N
Aln108117	0	0	0	0	637	0	N
Aln108121	0	0	0	0	637	0	N
Aln108124	0	0	0	0	637	0	N
Aln108128	0	0	0	0	637	0	N
Aln108131	0	0	0	0	637	0	N
Aln108135	0	0	0	0	637	0	N
Aln108137	0	0	0	0	637	0	N
Aln108138	0	0	0	0	637	0	N
Aln108143	0	0	0	0	637	0	N
Aln108144	0	0	0	0	637	0	N
Aln108145	0	0	0	0	637	0	N
Aln108156	0	0	0	0	637	0	N
Aln108160	0	0	0	0	636	0	N
Aln108162	0	0	0	0	636	0	N
Aln108164	0	0	0	0	636	0	N
Aln108168	0	0	0	0	636	0	N
Aln108169	0	0	0	0	636	0	N
Aln108171	0	0	0	0	636	0	N
Aln108175	0	0	0	0	636	0	N
Aln108180	0	0	0	0	636	0	N
Aln108186	0	0	0	0	636	0	N
Aln108190	0	0	0	0	636	0	N
Aln108192	0	0	0	0	636	0	N
Aln108196	0	0	0	0	636	0	N
Aln108198	0	0	0	0	636	0	N
Aln108202	0	0	0	0	635	0	N
Aln108205	0	0	0	0	635	0	N
Aln108209	0	0	0	0	635	0	N
Aln108211	0	0	0	0	635	0	N
Aln108212	0	0	0	0	635	0	N
Aln108223	0	0	0	0	635	0	N
Aln108237	0	0	0	0	635	0	N
Aln108244	0	0	0	0	635	0	N
Aln108247	0	0	0	0	634	0	N
Aln108248	0	0	0	0	634	0	N
Aln108250	0	0	0	0	634	0	N
Aln108259	0	0	0	0	634	0	N
Aln108264	0	0	0	0	634	0	N
Aln108266	0	0	0	0	634	0	N
Aln108267	0	0	0	0	634	0	N
Aln108272	0	0	0	0	634	0	N
Aln108276	0	0	0	0	634	0	N
Aln108285	0	0	0	0	634	0	N
Aln108305	0	0	0	0	633	0	N
Aln108306	0	0	0	0	633	0	N
Aln108307	0	0	0	0	633	0	N
Aln108320	0	0	0	0	633	0	N
Aln108321	0	0	0	0	633	0	N
Aln108331	0	0	0	0	632	0	N
Aln108334	0	0	0	0	632	0	N
Aln108338	0	0	0	0	632	0	N
Aln108341	0	0	0	0	632	0	N
Aln108342	0	0	0	0	632	0	N
Aln108347	0	0	0	0	632	0	N
Aln108352	0	0	0	0	632	0	N
Aln108353	0	0	0	0	632	0	N
Aln108355	0	0	0	0	632	0	N
Aln108367	0	0	0	0	631	0	N
Aln108368	0	0	0	0	631	0	N
Aln108375	0	0	0	0	631	0	N
Aln108378	0	0	0	0	631	0	N
Aln108379	0	0	0	0	631	0	N
Aln108380	0	0	0	0	631	0	N
Aln108390	0	0	0	0	631	0	N
Aln108391	0	0	0	0	631	0	N
Aln108403	0	0	0	0	631	0	N
Aln108404	0	0	0	0	631	0	N
Aln108414	0	0	0	0	631	0	N
Aln108415	0	0	0	0	631	0	N
Aln108416	0	0	0	0	631	0	N
Aln108418	0	0	0	0	631	0	N
Aln108420	0	0	0	0	630	0	N
Aln108422	0	0	0	0	630	0	N
Aln108429	0	0	0	0	630	0	N
Aln108434	0	0	0	0	630	0	N
Aln108437	0	0	0	0	630	0	N
Aln108438	0	0	0	0	630	0	N
Aln108442	0	0	0	0	630	0	N
Aln108443	0	0	0	0	630	0	N
Aln108447	0	0	0	0	630	0	N
Aln108458	0	0	0	0	630	0	N
Aln108462	0	0	0	0	630	0	N
Aln108464	0	0	0	0	630	0	N
Aln108468	0	0	0	0	629	0	N
Aln108475	0	0	0	0	629	0	N
Aln108477	0	0	0	0	629	0	N
Aln108479	0	0	0	0	629	0	N
Aln108481	0	0	0	0	629	0	N
Aln108484	0	0	0	0	629	0	N
Aln108485	0	0	0	0	629	0	N
Aln108487	0	0	0	0	629	0	N
Aln108491	0	0	0	0	629	0	N
Aln108504	0	0	0	0	629	0	N
Aln108515	0	0	0	0	628	0	N
Aln108516	0	0	0	0	628	0	N
Aln108523	0	0	0	0	628	0	N
Aln108530	0	0	0	0	628	0	N
Aln108548	0	0	0	0	628	0	N
Aln108550	0	0	0	0	628	0	N
Aln108561	0	0	0	0	627	0	N
Aln108563	0	0	0	0	627	0	N
Aln108570	0	0	0	0	627	0	N
Aln108573	0	0	0	0	627	0	N
Aln108585	0	0	0	0	627	0	N
Aln108597	0	0	0	0	626	0	N
Aln108604	0	0	0	0	626	0	N
Aln108608	0	0	0	0	626	0	N
Aln108615	0	0	0	0	626	0	N
Aln108617	0	0	0	0	626	0	N
Aln108618	0	0	0	0	626	0	N
Aln108621	0	0	0	0	626	0	N
Aln108622	0	0	0	0	626	0	N
Aln108640	0	0	0	0	626	0	N
Aln108653	0	0	0	0	625	0	N
Aln108656	0	0	0	0	625	0	N
Aln108658	0	0	0	0	625	0	N
Aln108661	0	0	0	0	625	0	N
Aln108666	0	0	0	0	625	0	N
Aln108669	0	0	0	0	625	0	N
Aln108673	0	0	0	0	625	0	N
Aln108681	0	0	0	0	625	0	N
Aln108683	0	0	0	0	625	0	N
Aln108684	0	0	0	0	625	0	N
Aln108685	0	0	0	0	625	0	N
Aln108687	0	0	0	0	625	0	N
Aln108689	0	0	0	0	625	0	N
Aln108691	0	0	0	0	625	0	N
Aln108692	0	0	0	0	625	0	N
Aln108694	0	0	0	0	625	0	N
Aln108698	0	0	0	0	624	0	N
Aln108702	0	0	0	0	624	0	N
Aln108703	0	0	0	0	624	0	N
Aln108707	0	0	0	0	624	0	N
Aln108713	0	0	0	0	624	0	N
Aln108714	0	0	0	0	624	0	N
Aln108721	0	0	0	0	624	0	N
Aln108728	0	0	0	0	624	0	N
Aln108731	0	0	0	0	624	0	N
Aln108732	0	0	0	0	624	0	N
Aln108740	0	0	0	0	624	0	N
Aln108741	0	0	0	0	624	0	N
Aln108755	0	0	0	0	623	0	N
Aln108758	0	0	0	0	623	0	N
Aln108762	0	0	0	0	623	0	N
Aln108764	0	0	0	0	623	0	N
Aln108771	0	0	0	0	623	0	N
Aln108773	0	0	0	0	623	0	N
Aln108781	0	0	0	0	623	0	N
Aln108791	0	0	0	0	622	0	N
Aln108798	0	0	0	0	622	0	N
Aln108808	0	0	0	0	622	0	N
Aln108817	0	0	0	0	622	0	N
Aln108820	0	0	0	0	622	0	N
Aln108821	0	0	0	0	622	0	N
Aln108823	0	0	0	0	622	0	N
Aln108824	0	0	0	0	622	0	N
Aln108831	0	0	0	0	622	0	N
Aln108838	0	0	0	0	621	0	N
Aln108842	0	0	0	0	621	0	N
Aln108844	0	0	0	0	621	0	N
Aln108845	0	0	0	0	621	0	N
Aln108853	0	0	0	0	621	0	N
Aln108855	0	0	0	0	621	0	N
Aln108857	0	0	0	0	621	0	N
Aln108858	0	0	0	0	621	0	N
Aln108859	0	0	0	0	621	0	N
Aln108870	0	0	0	0	621	0	N
Aln108871	0	0	0	0	621	0	N
Aln108874	0	0	0	0	620	0	N
Aln108878	0	0	0	0	620	0	N
Aln108880	0	0	0	0	620	0	N
Aln108885	0	0	0	0	620	0	N
Aln108891	0	0	0	0	620	0	N
Aln108897	0	0	0	0	620	0	N
Aln108902	0	0	0	0	620	0	N
Aln108905	0	0	0	0	620	0	N
Aln108908	0	0	0	0	620	0	N
Aln108910	0	0	0	0	620	0	N
Aln108911	0	0	0	0	620	0	N
Aln108912	0	0	0	0	620	0	N
Aln108913	0	0	0	0	620	0	N
Aln108918	0	0	0	0	620	0	N
Aln108920	0	0	0	0	619	0	N
Aln108924	0	0	0	0	619	0	N
Aln108925	0	0	0	0	619	0	N
Aln108927	0	0	0	0	619	0	N
Aln108929	0	0	0	0	619	0	N
Aln108930	0	0	0	0	619	0	N
Aln108938	0	0	0	0	619	0	N
Aln108939	0	0	0	0	619	0	N
Aln108942	0	0	0	0	619	0	N
Aln108943	0	0	0	0	619	0	N
Aln108953	0	0	0	0	619	0	N
Aln108955	0	0	0	0	619	0	N
Aln108966	0	0	0	0	618	0	N
Aln108969	0	0	0	0	618	0	N
Aln108970	0	0	0	0	618	0	N
Aln108972	0	0	0	0	618	0	N
Aln108975	0	0	0	0	618	0	N
Aln108976	0	0	0	0	618	0	N
Aln108979	0	0	0	0	618	0	N
Aln108983	0	0	0	0	618	0	N
Aln108998	0	0	0	0	618	0	N
Aln109000	0	0	0	0	618	0	N
Aln109006	0	0	0	0	617	0	N
Aln109009	0	0	0	0	617	0	N
Aln109014	0	0	0	0	617	0	N
Aln109020	0	0	0	0	617	0	N
Aln109024	0	0	0	0	617	0	N
Aln109028	0	0	0	0	617	0	N
Aln109039	0	0	0	0	617	0	N
Aln109040	0	0	0	0	617	0	N
Aln109043	0	0	0	0	616	0	N
Aln109044	0	0	0	0	616	0	N
Aln109045	0	0	0	0	616	0	N
Aln109047	0	0	0	0	616	0	N
Aln109048	0	0	0	0	616	0	N
Aln109049	0	0	0	0	616	0	N
Aln109050	0	0	0	0	616	0	N
Aln109055	0	0	0	0	616	0	N
Aln109056	0	0	0	0	616	0	N
Aln109057	0	0	0	0	616	0	N
Aln109065	0	0	0	0	616	0	N
Aln109067	0	0	0	0	616	0	N
Aln109078	0	0	0	0	616	0	N
Aln109083	0	0	0	0	616	0	N
Aln109086	0	0	0	0	616	0	N
Aln109090	0	0	0	0	615	0	N
Aln109096	0	0	0	0	615	0	N
Aln109102	0	0	0	0	615	0	N
Aln109103	0	0	0	0	615	0	N
Aln109108	0	0	0	0	615	0	N
Aln109109	0	0	0	0	615	0	N
Aln109112	0	0	0	0	615	0	N
Aln109114	0	0	0	0	615	0	N
Aln109125	0	0	0	0	615	0	N
Aln109132	0	0	0	0	614	0	N
Aln109134	0	0	0	0	614	0	N
Aln109142	0	0	0	0	614	0	N
Aln109143	0	0	0	0	614	0	N
Aln109146	0	0	0	0	614	0	N
Aln109153	0	0	0	0	614	0	N
Aln109157	0	0	0	0	614	0	N
Aln109158	0	0	0	0	614	0	N
Aln109161	0	0	0	0	614	0	N
Aln109166	0	0	0	0	614	0	N
Aln109169	0	0	0	0	614	0	N
Aln109174	0	0	0	0	614	0	N
Aln109175	0	0	0	0	614	0	N
Aln109184	0	0	0	0	613	0	N
Aln109185	0	0	0	0	613	0	N
Aln109186	0	0	0	0	613	0	N
Aln109187	0	0	0	0	613	0	N
Aln109191	0	0	0	0	613	0	N
Aln109192	0	0	0	0	613	0	N
Aln109193	0	0	0	0	613	0	N
Aln109195	0	0	0	0	613	0	N
Aln109197	0	0	0	0	613	0	N
Aln109200	0	0	0	0	613	0	N
Aln109201	0	0	0	0	613	0	N
Aln109204	0	0	0	0	613	0	N
Aln109210	0	0	0	0	613	0	N
Aln109213	0	0	0	0	613	0	N
Aln109214	0	0	0	0	613	0	N
Aln109227	0	0	0	0	613	0	N
Aln109228	0	0	0	0	613	0	N
Aln109229	0	0	0	0	613	0	N
Aln109231	0	0	0	0	612	0	N
Aln109233	0	0	0	0	612	0	N
Aln109234	0	0	0	0	612	0	N
Aln109243	0	0	0	0	612	0	N
Aln109249	0	0	0	0	612	0	N
Aln109251	0	0	0	0	612	0	N
Aln109253	0	0	0	0	612	0	N
Aln109255	0	0	0	0	612	0	N
Aln109260	0	0	0	0	612	0	N
Aln109262	0	0	0	0	612	0	N
Aln109263	0	0	0	0	612	0	N
Aln109265	0	0	0	0	612	0	N
Aln109267	0	0	0	0	612	0	N
Aln109268	0	0	0	0	612	0	N
Aln109272	0	0	0	0	612	0	N
Aln109274	0	0	0	0	612	0	N
Aln109282	0	0	0	0	612	0	N
Aln109296	0	0	0	0	611	0	N
Aln109309	0	0	0	0	611	0	N
Aln109314	0	0	0	0	611	0	N
Aln109316	0	0	0	0	611	0	N
Aln109325	0	0	0	0	611	0	N
Aln109326	0	0	0	0	611	0	N
Aln109329	0	0	0	0	610	0	N
Aln109333	0	0	0	0	610	0	N
Aln109344	0	0	0	0	610	0	N
Aln109346	0	0	0	0	610	0	N
Aln109348	0	0	0	0	610	0	N
Aln109354	0	0	0	0	610	0	N
Aln109355	0	0	0	0	610	0	N
Aln109359	0	0	0	0	610	0	N
Aln109369	0	0	0	0	609	0	N
Aln109370	0	0	0	0	609	0	N
Aln109374	0	0	0	0	609	0	N
Aln109377	0	0	0	0	609	0	N
Aln109381	0	0	0	0	609	0	N
Aln109385	0	0	0	0	609	0	N
Aln109386	0	0	0	0	609	0	N
Aln109405	0	0	0	0	608	0	N
Aln109407	0	0	0	0	608	0	N
Aln109408	0	0	0	0	608	0	N
Aln109427	0	0	0	0	608	0	N
Aln109428	0	0	0	0	608	0	N
Aln109433	0	0	0	0	608	0	N
Aln109439	0	0	0	0	607	0	N
Aln109446	0	0	0	0	607	0	N
Aln109453	0	0	0	0	607	0	N
Aln109458	0	0	0	0	607	0	N
Aln109463	0	0	0	0	607	0	N
Aln109470	0	0	0	0	607	0	N
Aln109477	0	0	0	0	606	0	N
Aln109482	0	0	0	0	606	0	N
Aln109484	0	0	0	0	606	0	N
Aln109485	0	0	0	0	606	0	N
Aln109492	0	0	0	0	606	0	N
Aln109499	0	0	0	0	606	0	N
Aln109500	0	0	0	0	606	0	N
Aln109513	0	0	0	0	605	0	N
Aln109514	0	0	0	0	605	0	N
Aln109519	0	0	0	0	605	0	N
Aln109524	0	0	0	0	605	0	N
Aln109525	0	0	0	0	605	0	N
Aln109540	0	0	0	0	605	0	N
Aln109549	0	0	0	0	604	0	N
Aln109550	0	0	0	0	604	0	N
Aln109551	0	0	0	0	604	0	N
Aln109552	0	0	0	0	604	0	N
Aln109554	0	0	0	0	604	0	N
Aln109564	0	0	0	0	604	0	N
Aln109565	0	0	0	0	604	0	N
Aln109572	0	0	0	0	604	0	N
Aln109573	0	0	0	0	604	0	N
Aln109576	0	0	0	0	604	0	N
Aln109579	0	0	0	0	604	0	N
Aln109588	0	0	0	0	604	0	N
Aln109590	0	0	0	0	604	0	N
Aln109592	0	0	0	0	604	0	N
Aln109595	0	0	0	0	604	0	N
Aln109597	0	0	0	0	603	0	N
Aln109598	0	0	0	0	603	0	N
Aln109599	0	0	0	0	603	0	N
Aln109619	0	0	0	0	603	0	N
Aln109623	0	0	0	0	603	0	N
Aln109626	0	0	0	0	603	0	N
Aln109629	0	0	0	0	602	0	N
Aln109634	0	0	0	0	602	0	N
Aln109636	0	0	0	0	602	0	N
Aln109637	0	0	0	0	602	0	N
Aln109640	0	0	0	0	602	0	N
Aln109641	0	0	0	0	602	0	N
Aln109655	0	0	0	0	602	0	N
Aln109660	0	0	0	0	602	0	N
Aln109664	0	0	0	0	601	0	N
Aln109668	0	0	0	0	601	0	N
Aln109672	0	0	0	0	601	0	N
Aln109674	0	0	0	0	601	0	N
Aln109677	0	0	0	0	601	0	N
Aln109678	0	0	0	0	601	0	N
Aln109682	0	0	0	0	601	0	N
Aln109684	0	0	0	0	601	0	N
Aln109687	0	0	0	0	601	0	N
Aln109688	0	0	0	0	601	0	N
Aln109693	0	0	0	0	601	0	N
Aln109696	0	0	0	0	601	0	N
Aln109700	0	0	0	0	601	0	N
Aln109705	0	0	0	0	601	0	N
Aln109708	0	0	0	0	601	0	N
Aln109714	0	0	0	0	600	0	N
Aln109718	0	0	0	0	600	0	N
Aln109725	0	0	0	0	600	0	N
Aln109727	0	0	0	0	600	0	N
Aln109733	0	0	0	0	600	0	N
Aln109736	0	0	0	0	600	0	N
Aln109737	0	0	0	0	600	0	N
Aln109738	0	0	0	0	600	0	N
Aln109744	0	0	0	0	600	0	N
Aln109745	0	0	0	0	600	0	N
Aln109751	0	0	0	0	599	0	N
Aln109754	0	0	0	0	599	0	N
Aln109757	0	0	0	0	599	0	N
Aln109768	0	0	0	0	599	0	N
Aln109779	0	0	0	0	599	0	N
Aln109782	0	0	0	0	599	0	N
Aln109784	0	0	0	0	599	0	N
Aln109792	0	0	0	0	598	0	N
Aln109801	0	0	0	0	598	0	N
Aln109804	0	0	0	0	598	0	N
Aln109807	0	0	0	0	598	0	N
Aln109813	0	0	0	0	598	0	N
Aln109820	0	0	0	0	598	0	N
Aln109821	0	0	0	0	598	0	N
Aln109836	0	0	0	0	597	0	N
Aln109837	0	0	0	0	597	0	N
Aln109839	0	0	0	0	597	0	N
Aln109842	0	0	0	0	597	0	N
Aln109844	0	0	0	0	597	0	N
Aln109845	0	0	0	0	597	0	N
Aln109847	0	0	0	0	597	0	N
Aln109848	0	0	0	0	597	0	N
Aln109857	0	0	0	0	597	0	N
Aln109859	0	0	0	0	596	0	N
Aln109860	0	0	0	0	596	0	N
Aln109861	0	0	0	0	596	0	N
Aln109869	0	0	0	0	596	0	N
Aln109876	0	0	0	0	596	0	N
Aln109877	0	0	0	0	596	0	N
Aln109878	0	0	0	0	596	0	N
Aln109879	0	0	0	0	596	0	N
Aln109880	0	0	0	0	596	0	N
Aln109881	0	0	0	0	596	0	N
Aln109882	0	0	0	0	596	0	N
Aln109883	0	0	0	0	596	0	N
Aln109884	0	0	0	0	596	0	N
Aln109886	0	0	0	0	596	0	N
Aln109889	0	0	0	0	596	0	N
Aln109892	0	0	0	0	596	0	N
Aln109897	0	0	0	0	595	0	N
Aln109898	0	0	0	0	595	0	N
Aln109902	0	0	0	0	595	0	N
Aln109908	0	0	0	0	595	0	N
Aln109909	0	0	0	0	595	0	N
Aln109912	0	0	0	0	595	0	N
Aln109914	0	0	0	0	595	0	N
Aln109916	0	0	0	0	595	0	N
Aln109920	0	0	0	0	595	0	N
Aln109925	0	0	0	0	595	0	N
Aln109929	0	0	0	0	595	0	N
Aln109930	0	0	0	0	595	0	N
Aln109934	0	0	0	0	595	0	N
Aln109935	0	0	0	0	595	0	N
Aln109937	0	0	0	0	594	0	N
Aln109939	0	0	0	0	594	0	N
Aln109942	0	0	0	0	594	0	N
Aln109944	0	0	0	0	594	0	N
Aln109945	0	0	0	0	594	0	N
Aln109946	0	0	0	0	594	0	N
Aln109950	0	0	0	0	594	0	N
Aln109951	0	0	0	0	594	0	N
Aln109952	0	0	0	0	594	0	N
Aln109953	0	0	0	0	594	0	N
Aln109959	0	0	0	0	594	0	N
Aln109970	0	0	0	0	594	0	N
Aln109976	0	0	0	0	593	0	N
Aln109985	0	0	0	0	593	0	N
Aln109986	0	0	0	0	593	0	N
Aln109993	0	0	0	0	593	0	N
Aln109994	0	0	0	0	593	0	N
Aln110000	0	0	0	0	593	0	N
Aln110003	0	0	0	0	593	0	N
Aln110005	0	0	0	0	593	0	N
Aln110006	0	0	0	0	593	0	N
Aln110007	0	0	0	0	593	0	N
Aln110008	0	0	0	0	593	0	N
Aln110009	0	0	0	0	593	0	N
Aln110010	0	0	0	0	593	0	N
Aln110013	0	0	0	0	593	0	N
Aln110016	0	0	0	0	592	0	N
Aln110022	0	0	0	0	592	0	N
Aln110029	0	0	0	0	592	0	N
Aln110030	0	0	0	0	592	0	N
Aln110035	0	0	0	0	592	0	N
Aln110041	0	0	0	0	592	0	N
Aln110051	0	0	0	0	591	0	N
Aln110053	0	0	0	0	591	0	N
Aln110055	0	0	0	0	591	0	N
Aln110056	0	0	0	0	591	0	N
Aln110058	0	0	0	0	591	0	N
Aln110059	0	0	0	0	591	0	N
Aln110062	0	0	0	0	591	0	N
Aln110063	0	0	0	0	591	0	N
Aln110065	0	0	0	0	591	0	N
Aln110070	0	0	0	0	591	0	N
Aln110075	0	0	0	0	591	0	N
Aln110082	0	0	0	0	590	0	N
Aln110087	0	0	0	0	590	0	N
Aln110090	0	0	0	0	590	0	N
Aln110091	0	0	0	0	590	0	N
Aln110092	0	0	0	0	590	0	N
Aln110093	0	0	0	0	590	0	N
Aln110095	0	0	0	0	590	0	N
Aln110096	0	0	0	0	590	0	N
Aln110097	0	0	0	0	590	0	N
Aln110098	0	0	0	0	590	0	N
Aln110101	0	0	0	0	590	0	N
Aln110110	0	0	0	0	590	0	N
Aln110111	0	0	0	0	590	0	N
Aln110115	0	0	0	0	590	0	N
Aln110116	0	0	0	0	590	0	N
Aln110118	0	0	0	0	590	0	N
Aln110133	0	0	0	0	589	0	N
Aln110138	0	0	0	0	589	0	N
Aln110143	0	0	0	0	589	0	N
Aln110148	0	0	0	0	589	0	N
Aln110156	0	0	0	0	589	0	N
Aln110157	0	0	0	0	589	0	N
Aln110160	0	0	0	0	589	0	N
Aln110171	0	0	0	0	589	0	N
Aln110172	0	0	0	0	589	0	N
Aln110179	0	0	0	0	589	0	N
Aln110182	0	0	0	0	588	0	N
Aln110183	0	0	0	0	588	0	N
Aln110196	0	0	0	0	588	0	N
Aln110206	0	0	0	0	588	0	N
Aln110207	0	0	0	0	588	0	N
Aln110211	0	0	0	0	588	0	N
Aln110214	0	0	0	0	588	0	N
Aln110218	0	0	0	0	588	0	N
Aln110222	0	0	0	0	588	0	N
[truncated: 23,461 more rows]
