# Supplementary material for: Comparative analysis reveals signatures of differentiation amid genomic polymorphism in Lake Malawi cichlids
Source: Genome Biol. 2008 Jul 10;9(7):R113. doi: 10.1186/gb-2008-9-7-r113 (PMC2530870; doi:10.1186/gb-2008-9-7-r113)
Supplement: Additional data file 4 — Presented is a list of alignments with BLAST hits to fish and humans. [file gb-2008-9-7-r113-S4.xls]

## Sheet: alignments_renamedC.hightrace5m
Supplementary Table 4. List of alignments with BLAST hits to fish and humans
Alignment	Number of polyorphic sites		Blast hit accession no.	Blast hit description	Human homolog accession no.	Human homolog description	High fraction polymorphic	High species trace number (>=5)
	Synonymous	Non-synonymous
Aln100017	0	0	NP_997798.1	amyloid beta precursor protein (cytoplasmic tail) binding protein 2 [Danio rerio]	NA	NA	N	N
Aln100017	0	0	CAF89015.1	unnamed protein product [Tetraodon nigroviridis]	NA	NA	N	N
Aln100017	0	0	CAG06502.1	unnamed protein product [Tetraodon nigroviridis]	NA	NA	N	N
Aln100019	0	0	ABN80445.1	ribosomal protein S6 [Poecilia reticulata]	NA	NA	N	N
Aln100019	1	0	Q90YR8	40S ribosomal protein S6	NP_001001.2	ribosomal protein S6 [Homo sapiens]	N	N
Aln100020	0	0	CAM47025.1	novel protein (zgc:100952) [Danio rerio]	NA	NA	N	N
Aln100024	1	0	XP_688755.2	PREDICTED: hypothetical protein [Danio rerio]	NP_005449.5	G protein-coupled receptor 51 [Homo sapiens]	N	N
Aln100024	0	1	XP_689136.2	PREDICTED: hypothetical protein [Danio rerio]	NA	NA	N	N
Aln100024	0	0	CAG02963.1	unnamed protein product [Tetraodon nigroviridis]	NA	NA	N	N
Aln100037	1	1	AAH95723.1	Si:dkey-90m5.4 protein [Danio rerio]	NP_443204.1	leucine-rich alpha-2-glycoprotein 1 [Homo sapiens]	N	N
Aln100040	0	1	XP_691046.2	PREDICTED: similar to FERM and PDZ domain-containing protein 3 [Danio rerio]	XP_042978.5	PREDICTED: similar to PDZ domain containing 10 [Homo sapiens]	N	N
Aln100041	0	0	CAG03826.1	unnamed protein product [Tetraodon nigroviridis]	NA	NA	N	N
Aln100042	0	0	XP_001338906.1	PREDICTED: similar to transposase [Danio rerio]	NA	NA	N	N
Aln100042	1	7	XP_001343927.1	PREDICTED: similar to pol polyprotein [Danio rerio]	NP_056196.2	family with sequence similarity 19 (chemokine (C-C motif)-like), member A5 [Homo sapiens]	N	N
Aln100046	12	5	XP_698332.2	PREDICTED: similar to pol polyprotein [Danio rerio]	NA	NA	N	N
Aln100052	0	0	CAF89574.1	unnamed protein product [Tetraodon nigroviridis]	NA	NA	N	N
Aln100052	0	0	NP_001013524.1	component of oligomeric golgi complex 8 [Danio rerio]	NA	NA	N	N
Aln100061	2	0	CAF89606.1	unnamed protein product [Tetraodon nigroviridis]	NA	NA	N	N
Aln100063	0	0	CAF92562.1	unnamed protein product [Tetraodon nigroviridis]	NA	NA	N	N
Aln100069	1	0	CAG12328.1	unnamed protein product [Tetraodon nigroviridis]	NP_065937.1	ubiquitin specific protease 28 [Homo sapiens]	N	N
Aln100074	0	1	CAF96073.1	unnamed protein product [Tetraodon nigroviridis]	NA	NA	N	N
Aln100074	0	0	CAF91401.1	unnamed protein product [Tetraodon nigroviridis]	NA	NA	N	N
Aln100074	0	0	BAE79363.1	myosin heavy chain embryonic type 3 [Cyprinus carpio]	NP_000248.1	myosin, heavy polypeptide 7, cardiac muscle, beta [Homo sapiens]	N	N
Aln100076	2	6	XP_001341052.1	PREDICTED: hypothetical protein [Danio rerio]	NP_077084.1	PHD finger protein 1 isoform b [Homo sapiens]	N	N
Aln100078	0	0	CAG07418.1	unnamed protein product [Tetraodon nigroviridis]	NA	NA	N	N
Aln100078	0	0	NP_004293.1	activin A type IB receptor isoform a precursor [Homo sapiens]	NA	NA	N	N
Aln100078	0	0	XP_687633.2	PREDICTED: similar to serine/threonine kinase receptor type1 [Danio rerio]	NA	NA	N	N
Aln100078	0	0	AAC34382.1	serine/threonine kinase receptor type1 [Takifugu rubripes]	NA	NA	N	N
Aln100084	0	0	CAG02743.1	unnamed protein product [Tetraodon nigroviridis]	NA	NA	N	N
Aln100085	0	0	XP_001340427.1	PREDICTED: hypothetical protein [Danio rerio]	NA	NA	N	N
Aln100085	0	1	CAF91654.1	unnamed protein product [Tetraodon nigroviridis]	NA	NA	N	N
Aln100099	1	1	CAG11341.1	unnamed protein product [Tetraodon nigroviridis]	NP_001002838.1	WNK lysine deficient protein kinase 3 isoform 2 [Homo sapiens]	N	N
Aln100100	0	0	NP_956930.1	hypothetical protein LOC393609 [Danio rerio]	NA	NA	N	N
Aln100100	1	0	CAF90088.1	unnamed protein product [Tetraodon nigroviridis]	NA	NA	N	N
Aln100103	1	6	AAS83204.1	reverse transcriptase [Fundulus heteroclitus]	NA	NA	N	N
Aln100110	2	0	CAG11287.1	unnamed protein product [Tetraodon nigroviridis]	NA	NA	N	N
Aln100111	0	0	CAG06117.1	unnamed protein product [Tetraodon nigroviridis]	NA	NA	N	N
Aln100112	0	0	AAW80263.1	carbamoyl-phosphate synthetase 2, aspartate transcarbamylase, and dihydroorotase [Danio rerio]	NA	NA	N	N
Aln100112	1	2	CAF93918.1	unnamed protein product [Tetraodon nigroviridis]	NP_004332.2	carbamoylphosphate synthetase 2/aspartate transcarbamylase/dihydroorotase [Homo sapiens]	N	N
Aln100113	0	0	NP_004078.1	synapse-associated protein 97 [Homo sapiens]	NA	NA	N	N
Aln100113	0	0	Q5PYH5	Discs large homolog 1-like protein (Synapse-associated protein 97B) (SAP-97B)	NA	NA	N	N
Aln100124	0	6	XP_698496.2	PREDICTED: hypothetical protein [Danio rerio]	NP_775808.2	GTF2I repeat domain containing 2 [Homo sapiens]	N	N
Aln100126	0	0	CAF96428.1	unnamed protein product [Tetraodon nigroviridis]	NA	NA	N	N
Aln100126	0	0	Q9IAT6	Delta-like protein C precursor (DeltaC protein) (delC)	NA	NA	N	N
Aln100126	0	0	O57409	Delta-like protein B precursor (DeltaB protein)	NA	NA	N	N
Aln100130	0	0	XP_686619.2	PREDICTED: similar to synaptotagmin-like protein 5 [Danio rerio]	NA	NA	N	N
Aln100148	0	0	XP_685100.1	PREDICTED: hypothetical protein isoform 1 [Danio rerio]	NA	NA	N	N
Aln100148	0	0	CAG01745.1	unnamed protein product [Tetraodon nigroviridis]	NA	NA	N	N
Aln100154	0	0	XP_001343976.1	PREDICTED: similar to acetyl-CoA carboxylase 1 [Danio rerio]	NA	NA	N	N
Aln100154	1	0	CAG01538.1	unnamed protein product [Tetraodon nigroviridis]	NA	NA	N	N
Aln100157	2	2	CAG01902.1	unnamed protein product [Tetraodon nigroviridis]	XP_940803.2	PREDICTED: similar to Protein piccolo (Aczonin) isoform 7 [Homo sapiens]	N	N
Aln100159	0	0	NP_001360.1	dynein, axonemal, heavy polypeptide 5 [Homo sapiens]	NA	NA	N	N
Aln100159	1	1	XP_692532.2	PREDICTED: similar to dynein, axonemal, heavy polypeptide 5, partial [Danio rerio]	NA	NA	N	N
Aln100162	0	0	CAG06263.1	unnamed protein product [Tetraodon nigroviridis]	NA	NA	N	N
Aln100162	1	1	XP_684239.2	PREDICTED: hypothetical protein [Danio rerio]	NP_055722.1	FERM and PDZ domain containing 1 [Homo sapiens]	N	N
Aln100164	0	0	CAF89993.1	unnamed protein product [Tetraodon nigroviridis]	NA	NA	N	N
Aln100170	0	0	CAF94277.1	unnamed protein product [Tetraodon nigroviridis]	NA	NA	N	N
Aln100173	0	0	Q90YI3	Methionyl-tRNA synthetase, mitochondrial precursor (Methionine--tRNA ligase 2) (Mitochondrial methionine--tRNA ligase) (MtMetRS)	NA	NA	N	N
Aln100175	0	1	CAF95630.1	unnamed protein product [Tetraodon nigroviridis]	NP_005106.2	major vault protein [Homo sapiens]	N	N
Aln100175	0	1	CAF88531.1	unnamed protein product [Tetraodon nigroviridis]	NA	NA	N	N
Aln100175	0	0	Q6P3L0	Major vault protein (MVP)	NA	NA	N	N
Aln100180	0	0	CAG11799.1	unnamed protein product [Tetraodon nigroviridis]	NA	NA	N	N
Aln100184	0	0	CAC82587.1	vasoactive intestinal peptide receptor [Takifugu rubripes]	NA	NA	N	N
Aln100184	0	0	CAF97690.1	unnamed protein product [Tetraodon nigroviridis]	NA	NA	N	N
Aln100192	4	5	XP_698332.2	PREDICTED: similar to pol polyprotein [Danio rerio]	NA	NA	N	N
Aln100192	0	0	XP_001338412.1	PREDICTED: similar to pol polyprotein [Danio rerio]	NA	NA	N	N
Aln100201	0	0	CAG10289.1	unnamed protein product [Tetraodon nigroviridis]	NP_055610.1	zinc finger homeobox 1b [Homo sapiens]	N	N
Aln100204	0	0	CAG06081.1	unnamed protein product [Tetraodon nigroviridis]	NA	NA	N	N
Aln100213	0	0	NP_068767.3	brevican isoform 1 [Homo sapiens]	NA	NA	N	N
Aln100213	1	0	CAG10796.1	unnamed protein product [Tetraodon nigroviridis]	NP_068767.3	brevican isoform 1 [Homo sapiens]	N	N
Aln100215	0	0	XP_700586.2	PREDICTED: similar to shroom-like protein [Danio rerio]	NA	NA	N	N
Aln100224	1	0	BAE46429.1	ORF2-encoded protein [Danio rerio]	NA	NA	N	N
Aln100226	0	0	XP_688249.2	PREDICTED: similar to LEK1 [Danio rerio]	NA	NA	N	N
Aln100226	0	0	CAG11014.1	unnamed protein product [Tetraodon nigroviridis]	NA	NA	N	N
Aln100229	0	0	CAF98827.1	unnamed protein product [Tetraodon nigroviridis]	NA	NA	N	N
Aln100229	0	0	XP_001341715.1	PREDICTED: similar to Svil protein [Danio rerio]	NA	NA	N	N
Aln100229	0	0	XP_001341772.1	PREDICTED: similar to supervillin [Danio rerio]	NA	NA	N	N
Aln100230	0	0	NP_997935.1	carboxypeptidase N, polypeptide 1 [Danio rerio]	NA	NA	N	N
Aln100238	1	1	CAG10988.1	unnamed protein product [Tetraodon nigroviridis]	NP_689892.1	solute carrier family 10 (sodium/bile acid cotransporter family), member 4 [Homo sapiens]	N	N
Aln100239	0	0	CAG12503.1	unnamed protein product [Tetraodon nigroviridis]	NA	NA	N	N
Aln100242	0	0	CAF95058.1	unnamed protein product [Tetraodon nigroviridis]	NA	NA	N	N
Aln100249	0	0	CAF99220.1	unnamed protein product [Tetraodon nigroviridis]	NA	NA	N	N
Aln100267	0	0	CAF89813.1	unnamed protein product [Tetraodon nigroviridis]	NA	NA	N	N
Aln100268	0	0	NP_003238.2	thrombospondin 2 precursor [Homo sapiens]	NA	NA	N	N
Aln100268	0	0	CAG10667.1	unnamed protein product [Tetraodon nigroviridis]	NA	NA	N	N
Aln100269	1	2	XP_001335151.1	PREDICTED: similar to AHNAK nucleoprotein [Danio rerio]	NP_001611.1	AHNAK nucleoprotein isoform 1 [Homo sapiens]	N	N
Aln100281	0	0	CAF93285.1	unnamed protein product [Tetraodon nigroviridis]	NA	NA	N	N
Aln100281	0	0	CAF93284.1	unnamed protein product [Tetraodon nigroviridis]	NA	NA	N	N
Aln100282	0	0	CAF90645.1	unnamed protein product [Tetraodon nigroviridis]	NA	NA	N	N
Aln100282	0	0	AAA93301.1	HASI	NA	NA	N	N
Aln100287	1	1	XP_001343927.1	PREDICTED: similar to pol polyprotein [Danio rerio]	NP_056196.2	family with sequence similarity 19 (chemokine (C-C motif)-like), member A5 [Homo sapiens]	N	N
Aln100287	1	0	XP_001331850.1	PREDICTED: similar to RNase H and integrase-like protein [Danio rerio]	NA	NA	N	N
Aln100291	0	1	XP_001345795.1	PREDICTED: similar to zinc finger protein [Danio rerio]	XP_370756.2	PREDICTED: similar to CG10889-PA [Homo sapiens]	N	N
Aln100291	0	0	XP_001338568.1	PREDICTED: similar to LReO_3 [Danio rerio]	NA	NA	N	N
Aln100292	0	0	CAG05283.1	unnamed protein product [Tetraodon nigroviridis]	NA	NA	N	N
Aln100294	0	0	CAD61092.1	ORF2 of novel retrotransposon [Danio rerio]	NA	NA	N	N
Aln100294	0	0	XP_001344858.1	PREDICTED: hypothetical protein [Danio rerio]	NA	NA	N	N
Aln100297	0	1	XP_692532.2	PREDICTED: similar to dynein, axonemal, heavy polypeptide 5, partial [Danio rerio]	NA	NA	N	N
Aln100297	0	1	NP_001360.1	dynein, axonemal, heavy polypeptide 5 [Homo sapiens]	NA	NA	N	N
Aln100304	0	0	CAF90537.1	unnamed protein product [Tetraodon nigroviridis]	NP_056508.2	PDZ domain containing 6 [Homo sapiens]	N	N
Aln100309	0	0	XP_696721.1	PREDICTED: similar to MGC84524 protein [Danio rerio]	NA	NA	N	N
Aln100309	1	0	CAF90764.1	unnamed protein product [Tetraodon nigroviridis]	NP_612355.1	hypothetical protein LOC90231 [Homo sapiens]	N	N
Aln100312	3	0	CAF97836.1	unnamed protein product [Tetraodon nigroviridis]	NP_001724.3	complement component 1, r subcomponent [Homo sapiens]	N	N
Aln100312	0	0	CAD58654.1	C1R/C1S subunit of Ca2+-dependent complex [Oncorhynchus mykiss]	NA	NA	N	N
Aln100317	0	0	XP_001339579.1	PREDICTED: similar to oculospanin [Danio rerio]	NA	NA	N	N
Aln100317	0	0	XP_001338847.1	PREDICTED: similar to oculospanin [Danio rerio]	NA	NA	N	N
Aln100319	1	1	NP_001073488.1	hypothetical protein LOC565192 [Danio rerio]	NP_612454.1	G protein-coupled receptor 146 [Homo sapiens]	N	N
Aln100323	2	12	XP_695605.1	PREDICTED: similar to LReO_3 [Danio rerio]	XP_370756.2	PREDICTED: similar to CG10889-PA [Homo sapiens]	N	N
Aln100330	0	0	CAF90148.1	unnamed protein product [Tetraodon nigroviridis]	NA	NA	N	N
Aln100330	1	0	ABG48500.1	titin a [Danio rerio]	NP_596869.2	titin isoform N2-A [Homo sapiens]	N	N
Aln100335	0	0	NP_001038715.1	hypothetical protein LOC692277 [Danio rerio]	NA	NA	N	N
Aln100335	0	0	CAG11070.1	unnamed protein product [Tetraodon nigroviridis]	NA	NA	N	N
Aln100341	2	3	XP_001334112.1	PREDICTED: similar to SET domain containing 2 [Danio rerio]	NP_054878.3	huntingtin interacting protein B [Homo sapiens]	N	N
Aln100341	1	3	XP_001343927.1	PREDICTED: similar to pol polyprotein [Danio rerio]	NP_056196.2	family with sequence similarity 19 (chemokine (C-C motif)-like), member A5 [Homo sapiens]	N	N
Aln100344	0	0	AAW52504.1	adenosine monophosphate deaminase [Platichthys flesus]	NA	NA	N	N
Aln100344	0	1	AAW52505.1	adenosine monophosphate deaminase [Platichthys flesus]	NP_000027.1	adenosine monophosphate deaminase 1 (isoform M) [Homo sapiens]	N	N
Aln100344	0	0	NP_957187.1	hypothetical protein LOC393867 [Danio rerio]	NA	NA	N	N
Aln100349	0	0	CAG04981.1	unnamed protein product [Tetraodon nigroviridis]	NA	NA	N	N
Aln100349	0	0	CAG05927.1	unnamed protein product [Tetraodon nigroviridis]	NA	NA	N	N
Aln100360	0	0	CAG06729.1	unnamed protein product [Tetraodon nigroviridis]	NA	NA	N	N
Aln100363	1	0	CAF99544.1	unnamed protein product [Tetraodon nigroviridis]	NP_002560.1	furin preproprotein [Homo sapiens]	N	N
Aln100364	0	0	NP_001003762.1	actin related protein 2/3 complex, subunit 4, like [Danio rerio]	NA	NA	N	N
Aln100364	0	0	CAG06784.1	unnamed protein product [Tetraodon nigroviridis]	NA	NA	N	N
Aln100367	1	2	XP_001343752.1	PREDICTED: similar to ZBED1 protein [Danio rerio]	NP_004720.1	Ac-like transposable element [Homo sapiens]	N	N
Aln100367	0	0	XP_001345300.1	PREDICTED: similar to transposase (putative) [Danio rerio]	NA	NA	N	N
Aln100372	0	3	CAF90206.1	unnamed protein product [Tetraodon nigroviridis]	NA	NA	N	N
Aln100372	0	1	XP_683101.2	PREDICTED: hypothetical protein [Danio rerio]	NA	NA	N	N
Aln100373	0	0	ABH05959.1	monoamine oxidase [Poecilia reticulata]	NA	NA	N	N
Aln100373	1	4	Q6NSN2	Amine oxidase [flavin-containing] (Monoamine oxidase) (MAO) (Z-MAO)	NP_000889.3	amine oxidase (flavin-containing) [Homo sapiens]	N	N
Aln100375	0	1	CAG04126.1	unnamed protein product [Tetraodon nigroviridis]	XP_037557.4	PREDICTED: similar to CG3996-PA [Homo sapiens]	N	N
Aln100380	0	0	NP_001077295.1	hypothetical protein LOC558502 [Danio rerio]	NA	NA	N	N
Aln100381	0	0	XP_690575.2	PREDICTED: hypothetical protein [Danio rerio]	NA	NA	N	N
Aln100388	0	1	CAG11783.1	unnamed protein product [Tetraodon nigroviridis]	NP_859059.1	hypothetical protein LOC144233 [Homo sapiens]	N	N
Aln100389	0	0	CAG06092.1	unnamed protein product [Tetraodon nigroviridis]	NA	NA	N	N
Aln100389	0	0	CAG02284.1	unnamed protein product [Tetraodon nigroviridis]	NA	NA	N	N
Aln100393	0	0	AAI24369.1	LOC569648 protein [Danio rerio]	NA	NA	N	N
Aln100393	0	0	BAC82617.1	pol-like protein [Danio rerio]	NA	NA	N	N
Aln100393	6	8	BAC82613.1	pol-like protein [Danio rerio]	NA	NA	N	N
Aln100400	4	0	AAD02928.1	reverse transcriptase [Oryzias latipes]	NA	NA	N	N
Aln100400	1	5	XP_001343483.1	PREDICTED: hypothetical protein [Danio rerio]	NA	NA	N	N
Aln100427	7	12	BAA26123.1	pheromone receptor [Takifugu rubripes]	NA	NA	N	N
Aln100429	0	0	BAE75795.1	Slc26a5 [Takifugu obscurus]	NA	NA	N	N
Aln100429	0	0	CAI20759.1	prestin [Danio rerio]	NA	NA	N	N
Aln100432	1	0	CAG02398.1	unnamed protein product [Tetraodon nigroviridis]	NA	NA	N	N
Aln100433	0	1	CAF88140.1	unnamed protein product [Tetraodon nigroviridis]	NP_001035292.1	progestin and adipoQ receptor family member III [Homo sapiens]	N	N
Aln100439	0	0	ABL75852.1	protocadherin 2A12 [Takifugu rubripes]	NA	NA	N	N
Aln100439	3	0	CAG04542.1	unnamed protein product [Tetraodon nigroviridis]	NP_057664.1	protocadherin 12 precursor [Homo sapiens]	N	N
Aln100443	0	0	CAG11342.1	unnamed protein product [Tetraodon nigroviridis]	NA	NA	N	N
Aln100444	0	0	XP_690184.1	PREDICTED: hypothetical protein [Danio rerio]	NA	NA	N	N
Aln100445	0	0	CAF90869.1	unnamed protein product [Tetraodon nigroviridis]	NA	NA	N	N
Aln100445	0	0	CAG03940.1	unnamed protein product [Tetraodon nigroviridis]	NA	NA	N	N
Aln100446	0	0	CAF88225.1	unnamed protein product [Tetraodon nigroviridis]	NA	NA	N	N
Aln100449	0	0	XP_001338262.1	PREDICTED: similar to LOC495078 protein [Danio rerio]	NA	NA	N	N
Aln100458	0	0	XP_697277.2	PREDICTED: hypothetical protein [Danio rerio]	NA	NA	N	N
Aln100460	1	1	CAG05627.1	unnamed protein product [Tetraodon nigroviridis]	NP_003637.2	diacylglycerol kinase, zeta 104kDa isoform 2 [Homo sapiens]	N	N
Aln100466	1	0	CAF92338.1	unnamed protein product [Tetraodon nigroviridis]	NP_597681.1	titin isoform novex-2 [Homo sapiens]	N	N
Aln100466	0	1	ABG48499.1	titin b [Danio rerio]	NP_596869.2	titin isoform N2-A [Homo sapiens]	N	N
Aln100473	0	0	CAF99510.1	unnamed protein product [Tetraodon nigroviridis]	NA	NA	N	N
Aln100473	0	0	AAH64650.1	Hdac1 protein [Danio rerio]	NA	NA	N	N
Aln100474	0	0	XP_001333323.1	PREDICTED: similar to transposase [Danio rerio]	XP_945963.1	PREDICTED: similar to retrotransposon-like 1 [Homo sapiens]	N	N
Aln100474	8	11	CAD61092.1	ORF2 of novel retrotransposon [Danio rerio]	NA	NA	N	N
Aln100485	0	0	NP_006497.2	RAS p21 protein activator 2 [Homo sapiens]	NA	NA	N	N
Aln100489	0	0	XP_686731.2	PREDICTED: hypothetical protein isoform 1 [Danio rerio]	NA	NA	N	N
Aln100492	1	4	NP_891989.1	ninein isoform 1 [Homo sapiens]	NA	NA	N	N
Aln100496	0	0	NP_055867.3	NEDD4-like ubiquitin-protein ligase 1 [Homo sapiens]	NA	NA	N	N
Aln100496	1	0	XP_692180.2	PREDICTED: hypothetical protein [Danio rerio]	NP_055867.3	NEDD4-like ubiquitin-protein ligase 1 [Homo sapiens]	N	N
Aln100498	0	0	ABC86208.1	ASPIC [Takifugu rubripes]	NA	NA	N	N
Aln100498	0	0	XP_693888.2	PREDICTED: similar to Cartilage acidic protein 1 [Danio rerio]	NA	NA	N	N
Aln100506	0	2	CAG11760.1	unnamed protein product [Tetraodon nigroviridis]	NA	NA	N	N
Aln100507	0	0	XP_695938.2	PREDICTED: similar to KIAA1333 [Danio rerio]	NP_060239.2	hypothetical protein LOC55632 [Homo sapiens]	N	N
Aln100516	2	4	CAG07545.1	unnamed protein product [Tetraodon nigroviridis]	NP_055889.2	kinesin family member 1B isoform b [Homo sapiens]	N	N
Aln100517	0	2	XP_001344820.1	PREDICTED: similar to gag-pol fusion polyprotein [Danio rerio]	NA	NA	N	N
Aln100532	0	0	NP_057685.1	potassium channel, subfamily K, member 9 [Homo sapiens]	NA	NA	N	N
Aln100534	0	0	CAG06021.1	unnamed protein product [Tetraodon nigroviridis]	NA	NA	N	N
Aln100534	0	0	CAG00207.1	unnamed protein product [Tetraodon nigroviridis]	NA	NA	N	N
Aln100536	0	1	CAF90537.1	unnamed protein product [Tetraodon nigroviridis]	NP_056508.2	PDZ domain containing 6 [Homo sapiens]	N	N
Aln100537	0	5	CAG07713.1	unnamed protein product [Tetraodon nigroviridis]	NA	NA	N	N
Aln100541	0	0	CAG05000.1	unnamed protein product [Tetraodon nigroviridis]	NA	NA	N	N
Aln100549	0	0	CAG06119.1	unnamed protein product [Tetraodon nigroviridis]	NA	NA	N	N
Aln100551	4	8	XP_001341389.1	PREDICTED: similar to pol polyprotein [Danio rerio]	NP_055059.1	ADAM metallopeptidase with thrombospondin type 1 motif, 2 isoform 1 preproprotein [Homo sapiens]	N	N
Aln100556	1	0	XP_001346131.1	PREDICTED: similar to lambda-recombinase-like protein [Danio rerio]	NA	NA	N	N
Aln100556	0	0	XP_684783.2	PREDICTED: hypothetical protein, partial [Danio rerio]	NA	NA	N	N
Aln100556	1	2	CAF89010.1	unnamed protein product [Tetraodon nigroviridis]	NA	NA	N	N
Aln100561	1	2	XP_001341766.1	PREDICTED: hypothetical protein [Danio rerio]	NA	NA	N	N
Aln100563	0	0	CAG03900.1	unnamed protein product [Tetraodon nigroviridis]	NA	NA	N	N
Aln100565	1	0	XP_001332575.1	PREDICTED: similar to very large inducible GTPase 1 [Danio rerio]	NA	NA	N	N
Aln100566	0	0	CAG13075.1	unnamed protein product [Tetraodon nigroviridis]	NA	NA	N	N
Aln100569	1	0	CAG04185.1	unnamed protein product [Tetraodon nigroviridis]	NP_115714.1	hypothetical protein LOC84298 [Homo sapiens]	N	N
Aln100570	0	1	ABD37673.1	acidic and secreted protein [Sparus aurata]	NA	NA	N	N
Aln100570	0	0	CAG06061.1	unnamed protein product [Tetraodon nigroviridis]	NA	NA	N	N
Aln100572	0	0	NP_055841.1	homolog of yeast MON2 [Homo sapiens]	NA	NA	N	N
Aln100575	0	1	CAF94023.1	unnamed protein product [Tetraodon nigroviridis]	NA	NA	N	N
Aln100581	3	2	CAG02306.1	unnamed protein product [Tetraodon nigroviridis]	NP_722547.1	soluble liver antigen/liver pancreas antigen isoform 2 [Homo sapiens]	N	N
Aln100581	1	0	NP_058651.1	soluble liver antigen/liver pancreas antigen isoform 1 [Homo sapiens]	NA	NA	N	N
Aln100581	0	0	Q803A7	O-phosphoseryl-tRNA(Sec) selenium transferase (Selenocysteine synthase) (Sec synthase) (Selenocysteinyl-tRNA(Sec) synthase) (Sep-tRNA:Sec-tRNA synthase) (SepSecS) (UGA suppressor tRNA-associated protein homolog) (Soluble liver antigen/liver pancreas antigen-like)	NA	NA	N	N
Aln100583	0	0	XP_001346572.1	PREDICTED: similar to ReO_6 [Danio rerio]	NA	NA	N	N
Aln100583	0	0	BAB83841.1	ReO_6 [Oryzias latipes]	NA	NA	N	N
Aln100584	4	0	CAG08303.1	unnamed protein product [Tetraodon nigroviridis]	NP_005907.3	minichromosome maintenance protein 7 isoform 1 [Homo sapiens]	N	N
Aln100591	1	2	CAF98726.1	unnamed protein product [Tetraodon nigroviridis]	NA	NA	N	N
Aln100592	0	0	XP_001345924.1	PREDICTED: hypothetical protein [Danio rerio]	NA	NA	N	N
Aln100592	0	0	XP_001343927.1	PREDICTED: similar to pol polyprotein [Danio rerio]	NP_056196.2	family with sequence similarity 19 (chemokine (C-C motif)-like), member A5 [Homo sapiens]	N	N
Aln100595	0	0	CAG03497.1	unnamed protein product [Tetraodon nigroviridis]	NA	NA	N	N
Aln100598	0	0	XP_001341277.1	PREDICTED: similar to Fbln2 protein [Danio rerio]	NA	NA	N	N
Aln100600	0	0	CAG00759.1	unnamed protein product [Tetraodon nigroviridis]	NA	NA	N	N
Aln100607	0	0	CAF92471.1	unnamed protein product [Tetraodon nigroviridis]	NA	NA	N	N
Aln100622	0	0	XP_001338371.1	PREDICTED: similar to ReO_6 [Danio rerio]	NA	NA	N	N
Aln100627	1	0	XP_001339431.1	PREDICTED: similar to C1q-like adipose specific protein [Danio rerio]	NP_872334.1	complement component 1, q subcomponent-like 2 [Homo sapiens]	N	N
Aln100627	0	0	CAG02814.1	unnamed protein product [Tetraodon nigroviridis]	NA	NA	N	N
Aln100627	0	0	XP_001341947.1	PREDICTED: similar to C1q-like adipose specific protein [Danio rerio]	NA	NA	N	N
Aln100637	0	1	XP_695364.2	PREDICTED: hypothetical protein [Danio rerio]	NA	NA	N	N
Aln100637	0	2	XP_689276.1	PREDICTED: hypothetical protein [Danio rerio]	NA	NA	N	N
Aln100647	0	0	CAG07365.1	unnamed protein product [Tetraodon nigroviridis]	NA	NA	N	N
Aln100652	0	0	XP_688314.2	PREDICTED: hypothetical protein [Danio rerio]	NA	NA	N	N
Aln100656	0	0	XP_001332110.1	PREDICTED: similar to Phenylalanine-tRNA synthetase 2 (mitochondrial), partial [Danio rerio]	NA	NA	N	N
Aln100657	0	0	CAF99973.1	unnamed protein product [Tetraodon nigroviridis]	NA	NA	N	N
Aln100661	0	0	AAK58879.1	putative reverse transcriptase [Takifugu rubripes]	NA	NA	N	N
Aln100662	0	0	CAG03639.1	unnamed protein product [Tetraodon nigroviridis]	NA	NA	N	N
Aln100663	1	1	XP_001341766.1	PREDICTED: hypothetical protein [Danio rerio]	NA	NA	N	N
Aln100665	0	0	CAG10476.1	unnamed protein product [Tetraodon nigroviridis]	NA	NA	N	N
Aln100666	0	1	CAG08231.1	unnamed protein product [Tetraodon nigroviridis]	NA	NA	N	N
Aln100671	0	0	XP_001337152.1	PREDICTED: similar to novel lectin C-type domain containing protein [Danio rerio]	NA	NA	N	N
Aln100671	0	0	NP_001076556.1	hypothetical protein LOC100034556 [Danio rerio]	NA	NA	N	N
Aln100671	0	1	XP_001341998.1	PREDICTED: similar to novel lectin C-type domain containing protein [Danio rerio]	NA	NA	N	N
Aln100681	0	1	CAF97670.1	unnamed protein product [Tetraodon nigroviridis]	NA	NA	N	N
Aln100684	0	2	CAF89944.1	unnamed protein product [Tetraodon nigroviridis]	NA	NA	N	N
Aln100686	1	1	XP_683843.2	PREDICTED: hypothetical protein [Danio rerio]	NP_982261.2	aftiphilin protein isoform a [Homo sapiens]	N	N
Aln100688	0	0	CAG08005.1	unnamed protein product [Tetraodon nigroviridis]	NA	NA	N	N
Aln100691	0	0	XP_001331249.1	PREDICTED: hypothetical protein [Danio rerio]	NP_932079.1	butyrophilin-like 3 isoform a [Homo sapiens]	N	N
Aln100695	0	0	CAG04855.1	unnamed protein product [Tetraodon nigroviridis]	NA	NA	N	N
Aln100697	2	0	CAG03059.1	unnamed protein product [Tetraodon nigroviridis]	XP_001128317.1	PREDICTED: similar to apoptosis-associated tyrosine kinase [Homo sapiens]	N	N
Aln100699	0	0	CAG00529.1	unnamed protein product [Tetraodon nigroviridis]	NA	NA	N	N
Aln100701	0	1	CAG01121.1	unnamed protein product [Tetraodon nigroviridis]	NP_006136.1	DnaJ (Hsp40) homolog, subfamily B, member 1 [Homo sapiens]	N	N
Aln100708	0	0	CAG07814.1	unnamed protein product [Tetraodon nigroviridis]	NA	NA	N	N
Aln100712	0	0	AAT64094.1	claudin 10b [Takifugu rubripes]	NA	NA	N	N
Aln100715	1	1	NP_001076329.1	hypothetical protein LOC568747 [Danio rerio]	NP_001002759.1	hypothetical protein LOC119392 isoform a [Homo sapiens]	N	N
Aln100715	0	0	XP_697139.2	PREDICTED: hypothetical protein [Danio rerio]	NA	NA	N	N
Aln100717	0	0	NP_912730.2	ring finger protein 30 isoform 2 [Homo sapiens]	NA	NA	N	N
Aln100717	0	0	NP_001003581.1	hypothetical protein LOC445187 [Danio rerio]	NA	NA	N	N
Aln100725	1	0	XP_001340967.1	PREDICTED: hypothetical protein [Danio rerio]	NA	NA	N	N
Aln100737	0	0	XP_001338529.1	PREDICTED: hypothetical protein [Danio rerio]	NA	NA	N	N
Aln100738	0	0	CAG07422.1	unnamed protein product [Tetraodon nigroviridis]	NA	NA	N	N
Aln100750	0	1	CAF98678.1	unnamed protein product [Tetraodon nigroviridis]	NA	NA	N	N
Aln100752	0	2	CAG08769.1	unnamed protein product [Tetraodon nigroviridis]	NA	NA	N	N
Aln100759	0	0	XP_686675.2	PREDICTED: similar to protein kinase WNK3 [Danio rerio]	NA	NA	N	N
Aln100759	1	1	CAG07442.1	unnamed protein product [Tetraodon nigroviridis]	NP_001002838.1	WNK lysine deficient protein kinase 3 isoform 2 [Homo sapiens]	N	N
Aln100761	0	2	BAC23138.1	pyruvate carboxylase [Pagrus major]	NA	NA	N	N
Aln100766	1	0	CAF95055.1	unnamed protein product [Tetraodon nigroviridis]	XP_934411.2	PREDICTED: similar to TPR repeat-containing protein KIAA1043 [Homo sapiens]	N	N
Aln100768	0	0	CAF91114.1	unnamed protein product [Tetraodon nigroviridis]	NA	NA	N	N
Aln100770	0	0	CAF93751.1	unnamed protein product [Tetraodon nigroviridis]	NA	NA	N	N
Aln100770	0	0	CAF93693.1	unnamed protein product [Tetraodon nigroviridis]	NP_001139.3	ankyrin 2 isoform 1 [Homo sapiens]	N	N
Aln100770	0	0	CAG08468.1	unnamed protein product [Tetraodon nigroviridis]	NA	NA	N	N
Aln100775	0	0	NP_001070082.1	hypothetical protein LOC767675 [Danio rerio]	NA	NA	N	N
Aln100775	0	2	CAG00518.1	unnamed protein product [Tetraodon nigroviridis]	NP_149975.1	phosphatidylinositol glycan anchor biosynthesis, class S [Homo sapiens]	N	N
Aln100776	2	2	CAK04230.1	transposase [Danio rerio]	NA	NA	N	N
Aln100777	0	0	CAF98732.1	unnamed protein product [Tetraodon nigroviridis]	NA	NA	N	N
Aln100777	0	0	CAF98733.1	unnamed protein product [Tetraodon nigroviridis]	NA	NA	N	N
Aln100780	2	2	XP_696845.2	PREDICTED: hypothetical protein [Danio rerio]	NP_694568.1	spermatogenesis associated 13 [Homo sapiens]	N	N
Aln100783	0	0	CAG10924.1	unnamed protein product [Tetraodon nigroviridis]	NA	NA	N	N
Aln100784	0	0	CAG02435.1	unnamed protein product [Tetraodon nigroviridis]	NA	NA	N	N
Aln100786	4	5	XP_684581.2	PREDICTED: similar to AHNAK nucleoprotein [Danio rerio]	NP_001611.1	AHNAK nucleoprotein isoform 1 [Homo sapiens]	N	N
Aln100787	0	0	NP_829882.1	RAB6-interacting protein 2 isoform gamma [Homo sapiens]	NA	NA	N	N
Aln100799	0	0	CAG04339.1	unnamed protein product [Tetraodon nigroviridis]	NA	NA	N	N
Aln100800	0	0	CAG10082.1	unnamed protein product [Tetraodon nigroviridis]	NA	NA	N	N
Aln100800	0	0	XP_701163.2	PREDICTED: hypothetical protein [Danio rerio]	NA	NA	N	N
Aln100800	0	0	CAG08468.1	unnamed protein product [Tetraodon nigroviridis]	NA	NA	N	N
Aln100805	0	1	XP_001341389.1	PREDICTED: similar to pol polyprotein [Danio rerio]	NP_055059.1	ADAM metallopeptidase with thrombospondin type 1 motif, 2 isoform 1 preproprotein [Homo sapiens]	N	N
Aln100811	0	0	AAL73048.1	AANAT [Sphoeroides nephelus]	NA	NA	N	N
Aln100811	0	0	AAT02160.2	arylalkylamine N-acetyltransferase [Sparus aurata]	NA	NA	N	N
Aln100811	0	0	BAE78762.1	arylalkylamine N-acetyltransferase 2 [Oryzias latipes]	NA	NA	N	N
Aln100812	0	0	CAD87780.1	novel protein similar to human titin (TTN) [Danio rerio]	NA	NA	N	N
Aln100812	0	1	CAG13292.1	unnamed protein product [Tetraodon nigroviridis]	NA	NA	N	N
Aln100815	0	0	CAK04230.1	transposase [Danio rerio]	NA	NA	N	N
Aln100819	0	1	CAG05160.1	unnamed protein product [Tetraodon nigroviridis]	XP_044062.8	PREDICTED: similar to CG14446-PA [Homo sapiens]	N	N
Aln100821	0	0	CAF95813.1	unnamed protein product [Tetraodon nigroviridis]	NA	NA	N	N
Aln100827	0	2	XP_698476.2	PREDICTED: similar to mKIAA0374 protein [Danio rerio]	NP_055538.2	syntaphilin [Homo sapiens]	N	N
Aln100834	0	0	CAF97467.1	unnamed protein product [Tetraodon nigroviridis]	NA	NA	N	N
Aln100838	0	0	NP_956791.1	hypothetical protein LOC393469 [Danio rerio]	NA	NA	N	N
Aln100838	0	0	CAG01853.1	unnamed protein product [Tetraodon nigroviridis]	NA	NA	N	N
Aln100840	0	0	CAF99342.1	unnamed protein product [Tetraodon nigroviridis]	NA	NA	N	N
Aln100841	0	0	CAG06936.1	unnamed protein product [Tetraodon nigroviridis]	NA	NA	N	N
Aln100845	0	0	XP_001344943.1	PREDICTED: similar to pol polyprotein [Danio rerio]	NA	NA	N	N
Aln100845	2	4	XP_001341389.1	PREDICTED: similar to pol polyprotein [Danio rerio]	NP_055059.1	ADAM metallopeptidase with thrombospondin type 1 motif, 2 isoform 1 preproprotein [Homo sapiens]	N	N
Aln100852	0	0	XP_001336071.1	PREDICTED: hypothetical protein [Danio rerio]	NA	NA	N	N
Aln100854	8	7	XP_696730.2	PREDICTED: similar to Protein kinase, AMP-activated, gamma 2 non-catalytic subunit [Danio rerio]	NP_057287.2	protein kinase, AMP-activated, gamma 2 non-catalytic subunit [Homo sapiens]	N	N
Aln100857	5	2	XP_001344355.1	PREDICTED: similar to pol polyprotein [Danio rerio]	XP_370776.1	PREDICTED: similar to retrotransposon-like 1 [Homo sapiens]	N	N
Aln100858	0	0	NP_060228.2	alkB, alkylation repair homolog 5 [Homo sapiens]	NA	NA	N	N
Aln100858	0	0	CAF98154.1	unnamed protein product [Tetraodon nigroviridis]	NA	NA	N	N
Aln100858	0	0	AAI24805.1	AlkB, alkylation repair homolog 5 (E. coli) [Danio rerio]	NA	NA	N	N
Aln100860	0	0	CAF90249.1	unnamed protein product [Tetraodon nigroviridis]	NA	NA	N	N
Aln100870	0	0	CAF98758.1	unnamed protein product [Tetraodon nigroviridis]	NA	NA	N	N
Aln100870	0	0	NP_001030143.1	integrin beta1 subunit-like protein 1 [Danio rerio]	NA	NA	N	N
Aln100871	0	0	ABG48500.1	titin a [Danio rerio]	NP_596869.2	titin isoform N2-A [Homo sapiens]	N	N
Aln100873	0	0	CAG01225.1	unnamed protein product [Tetraodon nigroviridis]	NA	NA	N	N
Aln100874	0	0	CAF99686.1	unnamed protein product [Tetraodon nigroviridis]	NA	NA	N	N
Aln100876	1	1	CAG01193.1	unnamed protein product [Tetraodon nigroviridis]	NP_065177.2	hypothetical protein LOC57179 [Homo sapiens]	N	N
Aln100877	0	0	CAF99486.1	unnamed protein product [Tetraodon nigroviridis]	NP_005302.3	growth factor receptor-bound protein 10 isoform a [Homo sapiens]	N	N
Aln100878	0	0	CAG02516.1	unnamed protein product [Tetraodon nigroviridis]	NA	NA	N	N
Aln100883	0	0	CAG11135.1	unnamed protein product [Tetraodon nigroviridis]	NA	NA	N	N
Aln100883	0	1	XP_689132.2	PREDICTED: similar to glycerophosphodiester phosphodiesterase 2 [Danio rerio]	NA	NA	N	N
Aln100883	0	0	XP_682806.2	PREDICTED: similar to glycerophosphodiester phosphodiesterase 2 [Danio rerio]	NA	NA	N	N
Aln100885	0	0	AAT45248.1	unknown [Sparus aurata]	NA	NA	N	N
Aln100886	0	0	BAE46429.1	ORF2-encoded protein [Danio rerio]	NA	NA	N	N
Aln100886	1	0	CAF95585.1	unnamed protein product [Tetraodon nigroviridis]	NA	NA	N	N
Aln100892	0	0	CAF89602.1	unnamed protein product [Tetraodon nigroviridis]	NA	NA	N	N
Aln100893	0	0	CAF97895.1	unnamed protein product [Tetraodon nigroviridis]	NA	NA	N	N
Aln100893	0	0	AAQ91227.1	CCR4-NOT transcription complex, subunit 3 [Danio rerio]	NA	NA	N	N
Aln100893	0	0	NP_055331.1	CCR4-NOT transcription complex, subunit 3 [Homo sapiens]	NA	NA	N	N
Aln100896	0	0	CAF98349.1	unnamed protein product [Tetraodon nigroviridis]	NA	NA	N	N
Aln100898	9	7	BAD04858.1	reverse transcriptase [Tetraodon nigroviridis]	NA	NA	N	N
Aln100899	3	1	XP_698332.2	PREDICTED: similar to pol polyprotein [Danio rerio]	NA	NA	N	N
Aln100902	0	1	CAF90588.1	unnamed protein product [Tetraodon nigroviridis]	NA	NA	N	N
Aln100909	0	0	NP_001013337.1	hypothetical protein LOC503741 [Danio rerio]	NA	NA	N	N
Aln100911	0	0	CAF95188.1	unnamed protein product [Tetraodon nigroviridis]	NA	NA	N	N
Aln100911	0	0	XP_694428.2	PREDICTED: similar to dynein, axonemal, heavy polypeptide 11, [Danio rerio]	NA	NA	N	N
Aln100911	0	0	NP_003768.2	dynein, axonemal, heavy polypeptide 11 [Homo sapiens]	NA	NA	N	N
Aln100913	0	0	CAG08615.1	unnamed protein product [Tetraodon nigroviridis]	NA	NA	N	N
Aln100926	0	0	XP_001344553.1	PREDICTED: similar to novel hemicentin protein [Danio rerio]	NA	NA	N	N
Aln100930	4	1	XP_001345421.1	PREDICTED: similar to zinc finger protein [Danio rerio]	NA	NA	N	N
Aln100932	0	0	CAF91663.1	unnamed protein product [Tetraodon nigroviridis]	NA	NA	N	N
Aln100934	0	1	CAG00021.1	unnamed protein product [Tetraodon nigroviridis]	NP_055055.1	LIM domains containing 1 [Homo sapiens]	N	N
Aln100936	0	0	BAF48764.1	thyroglobulin [Solea senegalensis]	NA	NA	N	N
Aln100936	0	0	NP_057364.1	carboxylesterase 4-like [Homo sapiens]	NA	NA	N	N
Aln100936	1	0	CAF89701.1	unnamed protein product [Tetraodon nigroviridis]	NA	NA	N	N
Aln100941	1	0	CAG04465.1	unnamed protein product [Tetraodon nigroviridis]	NP_542787.1	neuralized-like protein 2 [Homo sapiens]	N	N
Aln100948	3	1	NP_001029356.1	hypothetical protein LOC569872 [Danio rerio]	NP_116269.2	immunoglobin superfamily, member 21 [Homo sapiens]	N	N
Aln100948	0	0	CAM73206.1	unnamed protein product [Danio rerio]	NA	NA	N	N
Aln100949	0	0	CAF98544.1	unnamed protein product [Tetraodon nigroviridis]	NA	NA	N	N
Aln100952	0	0	CAF92244.1	unnamed protein product [Tetraodon nigroviridis]	NA	NA	N	N
Aln100956	0	0	CAG13184.1	unnamed protein product [Tetraodon nigroviridis]	NA	NA	N	N
Aln100963	0	0	CAG01719.1	unnamed protein product [Tetraodon nigroviridis]	NA	NA	N	N
Aln100963	0	0	AAH91880.1	Frap1 protein [Danio rerio]	NA	NA	N	N
Aln100965	0	0	XP_687939.2	PREDICTED: similar to mannose receptor [Danio rerio]	NA	NA	N	N
Aln100969	4	2	XP_001346340.1	PREDICTED: similar to transposase [Danio rerio]	NA	NA	N	N
Aln100971	0	0	CAG11168.1	unnamed protein product [Tetraodon nigroviridis]	NA	NA	N	N
Aln100978	0	0	CAG07613.1	unnamed protein product [Tetraodon nigroviridis]	NA	NA	N	N
Aln100979	3	2	NP_001014379.1	hypothetical protein LOC541543 [Danio rerio]	NA	NA	N	N
Aln100980	0	0	CAF96161.1	unnamed protein product [Tetraodon nigroviridis]	NA	NA	N	N
Aln100980	7	5	XP_001345540.1	PREDICTED: similar to ReO_6 [Danio rerio]	NA	NA	N	N
Aln100980	0	0	XP_001341741.1	PREDICTED: hypothetical protein [Danio rerio]	NA	NA	N	N
Aln100982	1	0	XP_684713.1	PREDICTED: similar to MGC97780 protein [Danio rerio]	NA	NA	N	N
Aln100982	0	0	NP_653240.1	urocanase domain containing 1 [Homo sapiens]	NA	NA	N	N
Aln100982	0	0	CAG06787.1	unnamed protein product [Tetraodon nigroviridis]	NP_653240.1	urocanase domain containing 1 [Homo sapiens]	N	N
Aln100986	0	0	XP_001333833.1	PREDICTED: hypothetical protein [Danio rerio]	NA	NA	N	N
Aln100988	0	0	CAF91405.1	unnamed protein product [Tetraodon nigroviridis]	NA	NA	N	N
Aln100991	0	0	CAF97307.1	unnamed protein product [Tetraodon nigroviridis]	NA	NA	N	N
Aln100995	0	1	CAB51367.1	cytochrome P4501B [Pleuronectes platessa]	NP_000095.1	cytochrome P450, family 1, subfamily B, polypeptide 1 [Homo sapiens]	N	N
Aln100996	0	0	ABO43958.1	myogenin [Paralichthys olivaceus]	NA	NA	N	N
Aln100996	0	0	AAL66388.1	myogenin [Morone saxatilis]	NA	NA	N	N
Aln100997	0	0	ABN58794.1	NF-kappa-B 1 p105 subunit [Siniperca chuatsi]	NA	NA	N	N
Aln101000	0	0	XP_688856.2	PREDICTED: similar to facilitative glucose transporter GLUT11 [Danio rerio]	NA	NA	N	N
Aln101002	0	1	NP_957079.1	hypothetical protein LOC393758 [Danio rerio]	NP_002593.1	phosphodiesterase 6G, cGMP-specific, rod, gamma [Homo sapiens]	N	N
Aln101007	0	2	CAK04230.1	transposase [Danio rerio]	NA	NA	N	N
Aln101008	0	0	CAG13648.1	unnamed protein product [Tetraodon nigroviridis]	NA	NA	N	N
Aln101013	0	0	CAG06141.1	unnamed protein product [Tetraodon nigroviridis]	NA	NA	N	N
Aln101014	1	0	AAH61959.1	Asxl1 protein [Danio rerio]	NP_056153.2	additional sex combs like 1 [Homo sapiens]	N	N
Aln101015	0	0	XP_689999.2	PREDICTED: similar to huntingtin interacting protein 1 [Danio rerio]	NA	NA	N	N
Aln101015	0	0	NP_005329.3	huntingtin interacting protein 1 [Homo sapiens]	NA	NA	N	N
Aln101017	0	0	XP_001332552.1	PREDICTED: hypothetical protein [Danio rerio]	NA	NA	N	N
Aln101017	0	1	XP_700180.2	PREDICTED: hypothetical protein [Danio rerio]	NA	NA	N	N
Aln101017	0	2	XP_001336680.1	PREDICTED: hypothetical protein [Danio rerio]	NA	NA	N	N
Aln101020	0	0	XP_001343594.1	PREDICTED: hypothetical protein [Danio rerio]	NA	NA	N	N
Aln101026	0	0	CAF92584.1	unnamed protein product [Tetraodon nigroviridis]	NA	NA	N	N
Aln101033	0	0	NP_998417.1	hexokinase 1 [Danio rerio]	NA	NA	N	N
Aln101033	0	0	NP_277035.1	hexokinase 1 isoform HKI-td [Homo sapiens]	NA	NA	N	N
Aln101033	0	0	CAG05683.1	unnamed protein product [Tetraodon nigroviridis]	NA	NA	N	N
Aln101038	0	0	CAG09007.1	unnamed protein product [Tetraodon nigroviridis]	NA	NA	N	N
Aln101038	0	0	NP_075463.1	hypothetical protein CG003 [Homo sapiens]	NA	NA	N	N
Aln101044	0	0	CAG11564.1	unnamed protein product [Tetraodon nigroviridis]	NA	NA	N	N
Aln101048	0	1	CAF97063.1	unnamed protein product [Tetraodon nigroviridis]	NP_060554.3	Hook-related protein 1 [Homo sapiens]	N	N
Aln101048	0	0	NP_060554.3	Hook-related protein 1 [Homo sapiens]	NA	NA	N	N
Aln101051	1	0	AAI28815.1	Tlx3a protein [Danio rerio]	NP_066305.2	T-cell leukemia, homeobox 3 [Homo sapiens]	N	N
Aln101054	0	0	CAG03722.1	unnamed protein product [Tetraodon nigroviridis]	NP_079534.1	NG37 protein [Homo sapiens]	N	N
Aln101058	0	0	CAF99789.1	unnamed protein product [Tetraodon nigroviridis]	NA	NA	N	N
Aln101063	0	0	CAF90331.1	unnamed protein product [Tetraodon nigroviridis]	NA	NA	N	N
Aln101063	0	0	XP_687508.2	PREDICTED: similar to Corin variant1, partial [Danio rerio]	NA	NA	N	N
Aln101066	0	0	CAG00759.1	unnamed protein product [Tetraodon nigroviridis]	NA	NA	N	N
Aln101070	0	1	AAG28762.1	squamous-cell carcinoma T-cell-recognized antigen [Tetraodon nigroviridis]	NP_005137.1	squamous cell carcinoma antigen recognized by T cells 1 [Homo sapiens]	N	N
Aln101072	3	5	AAS83197.1	reverse transcriptase [Fundulus heteroclitus]	NA	NA	N	N
Aln101072	3	2	AAD02928.1	reverse transcriptase [Oryzias latipes]	NA	NA	N	N
Aln101078	0	0	CAF95759.1	unnamed protein product [Tetraodon nigroviridis]	NA	NA	N	N
Aln101078	0	0	CAF95139.1	unnamed protein product [Tetraodon nigroviridis]	NA	NA	N	N
Aln101080	1	0	XP_001342909.1	PREDICTED: similar to SJCHGC03504 protein [Danio rerio]	NA	NA	N	N
Aln101092	0	0	CAG13307.1	unnamed protein product [Tetraodon nigroviridis]	NA	NA	N	N
Aln101093	1	0	CAF99295.1	unnamed protein product [Tetraodon nigroviridis]	NP_001001479.1	solute carrier family 35, member E4 [Homo sapiens]	N	N
Aln101095	0	0	CAF95790.1	unnamed protein product [Tetraodon nigroviridis]	NA	NA	N	N
Aln101095	0	0	XP_688903.1	PREDICTED: hypothetical protein [Danio rerio]	NA	NA	N	N
Aln101095	0	0	XP_001340062.1	PREDICTED: hypothetical protein [Danio rerio]	NA	NA	N	N
Aln101098	0	1	CAG04156.1	unnamed protein product [Tetraodon nigroviridis]	NP_060385.2	hypothetical protein LOC55010 [Homo sapiens]	N	N
Aln101100	0	0	NP_956680.1	hypothetical protein LOC393357 [Danio rerio]	NA	NA	N	N
Aln101100	0	0	CAF95014.1	unnamed protein product [Tetraodon nigroviridis]	NA	NA	N	N
Aln101105	0	1	CAG04349.1	unnamed protein product [Tetraodon nigroviridis]	NA	NA	N	N
Aln101106	0	0	NP_957223.1	hypothetical protein LOC393903 [Danio rerio]	NA	NA	N	N
Aln101106	1	0	XP_001341967.1	PREDICTED: similar to Catenin (cadherin-associated protein), beta 1, partial [Danio rerio]	NA	NA	N	N
Aln101112	0	0	XP_685483.2	PREDICTED: similar to Protein kinase C, nu [Danio rerio]	NA	NA	N	N
Aln101112	0	0	CAG09883.1	unnamed protein product [Tetraodon nigroviridis]	NA	NA	N	N
Aln101114	0	1	CAG04745.1	unnamed protein product [Tetraodon nigroviridis]	NP_001025230.1	phosphatidic acid phosphatase type 2 domain containing 1A [Homo sapiens]	N	N
Aln101119	0	0	CAF89812.1	unnamed protein product [Tetraodon nigroviridis]	NA	NA	N	N
Aln101123	1	2	XP_001344220.1	PREDICTED: similar to CC-chemokine receptor 4 [Danio rerio]	NP_000570.1	chemokine (C-C motif) receptor 5 [Homo sapiens]	N	N
Aln101127	0	0	CAG12504.1	unnamed protein product [Tetraodon nigroviridis]	NA	NA	N	N
Aln101132	0	0	CAG10703.1	unnamed protein product [Tetraodon nigroviridis]	NA	NA	N	N
Aln101133	0	0	Q7T3C7	Reticulon-4-interacting protein 1 homolog, mitochondrial precursor	NA	NA	N	N
Aln101139	1	0	CAG11967.1	unnamed protein product [Tetraodon nigroviridis]	XP_946304.2	PREDICTED: similar to CG1332-PA [Homo sapiens]	N	N
Aln101145	0	0	AAS57934.2	source of immunodominant MHC-associated peptides [Ctenopharyngodon idella]	NA	NA	N	N
Aln101146	0	0	XP_697139.2	PREDICTED: hypothetical protein [Danio rerio]	NA	NA	N	N
Aln101152	0	0	CAG10528.1	unnamed protein product [Tetraodon nigroviridis]	NA	NA	N	N
Aln101158	0	0	CAG07862.1	unnamed protein product [Tetraodon nigroviridis]	NA	NA	N	N
Aln101162	0	0	AAD19348.1	reverse transcriptase-like protein [Takifugu rubripes]	NA	NA	N	N
Aln101167	0	0	CAF88487.1	unnamed protein product [Tetraodon nigroviridis]	NA	NA	N	N
Aln101183	0	0	CAF95972.1	unnamed protein product [Tetraodon nigroviridis]	NA	NA	N	N
Aln101197	1	0	CAG06702.1	unnamed protein product [Tetraodon nigroviridis]	NP_008969.1	ADAM metallopeptidase with thrombospondin type 1 motif, 5 preproprotein [Homo sapiens]	N	N
Aln101203	2	1	NP_001029097.1	TIA-1 related protein isoform 2 [Homo sapiens]	NA	NA	N	N
Aln101205	0	2	XP_696659.2	PREDICTED: hypothetical protein [Danio rerio]	NA	NA	N	N
Aln101209	1	0	CAF95368.1	unnamed protein product [Tetraodon nigroviridis]	NA	NA	N	N
Aln101211	0	1	CAG09220.1	unnamed protein product [Tetraodon nigroviridis]	NP_000417.2	laminin alpha 2 subunit precursor [Homo sapiens]	N	N
Aln101232	0	0	CAG02991.1	unnamed protein product [Tetraodon nigroviridis]	NA	NA	N	N
Aln101232	0	0	NP_957403.1	hypothetical protein LOC394084 [Danio rerio]	NA	NA	N	N
Aln101233	0	0	CAG06957.1	unnamed protein product [Tetraodon nigroviridis]	NA	NA	N	N
Aln101236	0	0	CAF90618.1	unnamed protein product [Tetraodon nigroviridis]	NA	NA	N	N
Aln101240	0	3	CAG02847.1	unnamed protein product [Tetraodon nigroviridis]	NA	NA	N	N
Aln101250	0	0	BAC82607.1	pol-like protein [Tetraodon nigroviridis]	NA	NA	N	N
Aln101250	0	1	BAC82611.1	pol-like protein [Danio rerio]	NA	NA	N	N
Aln101250	1	1	BAC82603.1	pol-like protein [Takifugu rubripes]	NA	NA	N	N
Aln101252	1	0	CAF98902.1	unnamed protein product [Tetraodon nigroviridis]	NP_055484.2	nucleoporin 93kDa [Homo sapiens]	N	N
Aln101252	1	0	AAV31759.1	dead eye protein [Monopterus albus]	NA	NA	N	N
Aln101252	0	1	ABA42832.1	dead eye [Oncorhynchus mykiss]	NP_055484.2	nucleoporin 93kDa [Homo sapiens]	N	N
Aln101253	0	0	CAG12911.1	unnamed protein product [Tetraodon nigroviridis]	NP_937757.1	CUB and Sushi multiple domains 3 isoform 2 [Homo sapiens]	N	N
Aln101254	0	1	CAG07229.1	unnamed protein product [Tetraodon nigroviridis]	NP_000229.1	voltage-gated potassium channel, subfamily H, member 2 isoform a [Homo sapiens]	N	N
Aln101255	0	0	CAF91780.1	unnamed protein product [Tetraodon nigroviridis]	NA	NA	N	N
Aln101255	0	0	XP_688254.2	PREDICTED: similar to MAM domain containing 4, [Danio rerio]	NA	NA	N	N
Aln101257	1	8	XP_001332732.1	PREDICTED: similar to transposase [Danio rerio]	NA	NA	N	N
Aln101257	0	0	CAG12423.1	unnamed protein product [Tetraodon nigroviridis]	NA	NA	N	N
Aln101262	1	0	CAG07866.1	unnamed protein product [Tetraodon nigroviridis]	NP_689618.2	junction-mediating and regulatory protein [Homo sapiens]	N	N
Aln101267	0	0	CAF98397.1	unnamed protein product [Tetraodon nigroviridis]	NA	NA	N	N
Aln101273	0	0	CAF90330.1	unnamed protein product [Tetraodon nigroviridis]	NA	NA	N	N
Aln101276	0	0	XP_001339899.1	PREDICTED: similar to S-adenosylhomocysteine hydrolase-like 1 [Danio rerio]	NA	NA	N	N
Aln101277	0	0	XP_001339492.1	PREDICTED: similar to hole [Danio rerio]	NA	NA	N	N
Aln101279	0	0	XP_001342599.1	PREDICTED: hypothetical protein [Danio rerio]	NA	NA	N	N
Aln101279	1	6	CAG09308.1	unnamed protein product [Tetraodon nigroviridis]	NA	NA	N	N
Aln101283	0	0	XP_001334410.1	PREDICTED: hypothetical protein [Danio rerio]	NA	NA	N	N
Aln101289	0	0	CAG10733.1	unnamed protein product [Tetraodon nigroviridis]	NA	NA	N	N
Aln101291	0	0	CAF99026.1	unnamed protein product [Tetraodon nigroviridis]	NA	NA	N	N
Aln101293	0	0	CAG13540.1	unnamed protein product [Tetraodon nigroviridis]	NA	NA	N	N
Aln101303	3	0	CAF88762.1	unnamed protein product [Tetraodon nigroviridis]	NP_003042.2	solute carrier family 16, member 1 [Homo sapiens]	N	N
Aln101307	0	0	CAF98971.1	unnamed protein product [Tetraodon nigroviridis]	NA	NA	N	N
Aln101309	0	0	ABE02389.1	hypothetical protein [Siniperca chuatsi]	NA	NA	N	N
Aln101314	0	1	CAG04440.1	unnamed protein product [Tetraodon nigroviridis]	NP_115548.1	ubiquitin specific protease 42 [Homo sapiens]	N	N
Aln101314	0	0	XP_693784.2	PREDICTED: hypothetical protein LOC327528 [Danio rerio]	NA	NA	N	N
Aln101325	0	0	Q1LWG4	1-acylglycerophosphocholine O-acyltransferase 1 (Lung-type acyl-coa:lysophosphatidylcholine acyltransferase 1) (Acyltransferase-like 2)	NA	NA	N	N
Aln101328	1	0	CAF99351.1	unnamed protein product [Tetraodon nigroviridis]	NP_714924.1	Lix1 homolog (mouse) like [Homo sapiens]	N	N
Aln101329	0	0	XP_690093.1	PREDICTED: similar to MGC80162 protein isoform 1 [Danio rerio]	NA	NA	N	N
Aln101336	0	0	CAG10528.1	unnamed protein product [Tetraodon nigroviridis]	NA	NA	N	N
Aln101337	3	0	CAF95078.1	unnamed protein product [Tetraodon nigroviridis]	NP_001002811.1	phosphodiesterase 4D interacting protein isoform 5 [Homo sapiens]	N	N
Aln101343	0	0	XP_001340393.1	PREDICTED: similar to pol polyprotein [Danio rerio]	NA	NA	N	N
Aln101343	0	0	XP_001342755.1	PREDICTED: similar to pol polyprotein [Danio rerio]	NA	NA	N	N
Aln101345	0	0	NP_001076472.1	hypothetical protein LOC100009634 [Danio rerio]	NA	NA	N	N
Aln101346	0	0	CAF99080.1	unnamed protein product [Tetraodon nigroviridis]	NA	NA	N	N
Aln101352	0	1	CAG01150.1	unnamed protein product [Tetraodon nigroviridis]	NP_060568.3	epithelial cell transforming sequence 2 oncogene protein [Homo sapiens]	N	N
Aln101353	0	0	CAG05170.1	unnamed protein product [Tetraodon nigroviridis]	NA	NA	N	N
Aln101358	0	0	CAG03764.1	unnamed protein product [Tetraodon nigroviridis]	NA	NA	N	N
Aln101364	1	0	XP_001345461.1	PREDICTED: similar to ReO_6 [Danio rerio]	NA	NA	N	N
Aln101364	0	0	XP_001345129.1	PREDICTED: hypothetical protein, partial [Danio rerio]	NA	NA	N	N
Aln101376	0	0	NP_956709.1	hypothetical protein LOC393387 [Danio rerio]	NA	NA	N	N
Aln101376	0	0	CAF92075.1	unnamed protein product [Tetraodon nigroviridis]	NA	NA	N	N
Aln101376	0	0	XP_695123.2	PREDICTED: hypothetical protein [Danio rerio]	NA	NA	N	N
Aln101386	1	0	CAG11965.1	unnamed protein product [Tetraodon nigroviridis]	NP_054878.3	huntingtin interacting protein B [Homo sapiens]	N	N
Aln101387	0	2	CAF97812.1	unnamed protein product [Tetraodon nigroviridis]	NP_653205.2	conserved nuclear protein NHN1 [Homo sapiens]	N	N
Aln101388	0	1	XP_693848.2	PREDICTED: hypothetical protein [Danio rerio]	NA	NA	N	N
Aln101400	0	2	CAG12833.1	unnamed protein product [Tetraodon nigroviridis]	NP_036222.3	microfilament and actin filament cross-linker protein isoform a [Homo sapiens]	N	N
Aln101400	0	0	XP_695869.2	PREDICTED: hypothetical protein [Danio rerio]	NA	NA	N	N
Aln101401	0	0	CAG10156.1	unnamed protein product [Tetraodon nigroviridis]	NA	NA	N	N
Aln101402	0	0	XP_001343262.1	PREDICTED: similar to regulator of G-protein signaling 7 [Danio rerio]	NA	NA	N	N
Aln101403	0	0	CAG12114.1	unnamed protein product [Tetraodon nigroviridis]	NA	NA	N	N
Aln101408	0	0	CAG09952.1	unnamed protein product [Tetraodon nigroviridis]	NA	NA	N	N
Aln101412	0	0	CAF99522.1	unnamed protein product [Tetraodon nigroviridis]	NA	NA	N	N
Aln101416	4	2	CAG06690.1	unnamed protein product [Tetraodon nigroviridis]	NP_005680.1	ATP-binding cassette, sub-family B, member 6 [Homo sapiens]	N	N
Aln101431	0	0	XP_001345748.1	PREDICTED: hypothetical protein [Danio rerio]	NA	NA	N	N
Aln101431	0	0	XP_001345710.1	PREDICTED: similar to perforin [Danio rerio]	NA	NA	N	N
Aln101435	0	0	CAM15947.1	novel protein similar to vertebrate Fraser syndrome 1 homolog (human) (FRAS1) [Danio rerio]	NA	NA	N	N
Aln101437	0	0	CAG02382.1	unnamed protein product [Tetraodon nigroviridis]	NA	NA	N	N
Aln101438	0	0	CAG00552.1	unnamed protein product [Tetraodon nigroviridis]	NA	NA	N	N
Aln101449	0	0	CAG08660.1	unnamed protein product [Tetraodon nigroviridis]	NA	NA	N	N
Aln101452	0	0	CAG05927.1	unnamed protein product [Tetraodon nigroviridis]	NA	NA	N	N
Aln101453	0	0	CAG10475.1	unnamed protein product [Tetraodon nigroviridis]	NA	NA	N	N
Aln101457	1	0	Q8UWJ4	Delta-like protein D precursor (DeltaD protein) (After eight protein)	NA	NA	N	N
Aln101457	0	0	CAF93784.1	unnamed protein product [Tetraodon nigroviridis]	NA	NA	N	N
Aln101459	0	1	CAG02247.1	unnamed protein product [Tetraodon nigroviridis]	NA	NA	N	N
Aln101461	0	0	CAG04882.1	unnamed protein product [Tetraodon nigroviridis]	NA	NA	N	N
Aln101466	0	0	CAF97186.1	unnamed protein product [Tetraodon nigroviridis]	NA	NA	N	N
Aln101467	2	0	XP_696077.2	PREDICTED: similar to hCG28765, [Danio rerio]	NP_775752.1	hypothetical protein LOC126353 [Homo sapiens]	N	N
Aln101470	7	5	AAL35359.2	lambda-recombinase-like protein [Tetraodon nigroviridis]	NA	NA	N	N
Aln101473	0	0	CAG06879.1	unnamed protein product [Tetraodon nigroviridis]	NA	NA	N	N
Aln101477	0	3	XP_683035.2	PREDICTED: hypothetical protein [Danio rerio]	NP_996769.2	sarcoma antigen NY-SAR-41 [Homo sapiens]	N	N
Aln101482	0	0	XP_685017.2	PREDICTED: similar to KIAA1344, [Danio rerio]	NA	NA	N	N
Aln101484	0	0	CAF92201.1	unnamed protein product [Tetraodon nigroviridis]	NA	NA	N	N
Aln101485	0	0	NP_003583.2	cullin 1 [Homo sapiens]	NA	NA	N	N
Aln101485	0	1	CAF89584.1	unnamed protein product [Tetraodon nigroviridis]	NP_003583.2	cullin 1 [Homo sapiens]	N	N
Aln101494	2	3	CAG11086.1	unnamed protein product [Tetraodon nigroviridis]	NP_000118.2	exostosin 1 [Homo sapiens]	N	N
Aln101514	0	0	ABQ41382.1	cell division cycle 48 [Paralichthys olivaceus]	NA	NA	N	N
Aln101514	0	0	BAC87740.1	cell division cycle gene CDC48 [Danio rerio]	NA	NA	N	N
Aln101520	0	0	XP_001342645.1	PREDICTED: similar to transposase [Danio rerio]	XP_945963.1	PREDICTED: similar to retrotransposon-like 1 [Homo sapiens]	N	N
Aln101520	0	0	NP_001070773.1	hypothetical protein LOC768162 [Danio rerio]	NA	NA	N	N
Aln101520	0	2	XP_001342903.1	PREDICTED: similar to transposase [Danio rerio]	NA	NA	N	N
Aln101522	0	0	CAG02747.1	unnamed protein product [Tetraodon nigroviridis]	NA	NA	N	N
Aln101526	0	0	CAF99689.1	unnamed protein product [Tetraodon nigroviridis]	NA	NA	N	N
Aln101537	0	0	CAG08104.1	unnamed protein product [Tetraodon nigroviridis]	NA	NA	N	N
Aln101541	0	0	CAG09008.1	unnamed protein product [Tetraodon nigroviridis]	NA	NA	N	N
Aln101541	0	0	XP_695202.2	PREDICTED: similar to chromosome 13 open reading frame 14 [Danio rerio]	NA	NA	N	N
Aln101547	0	0	CAF91557.1	unnamed protein product [Tetraodon nigroviridis]	NA	NA	N	N
Aln101548	0	0	AAH65460.1	Pola2 protein [Danio rerio]	NA	NA	N	N
Aln101548	0	0	CAG09740.1	unnamed protein product [Tetraodon nigroviridis]	NA	NA	N	N
Aln101555	0	0	Q9W7R3	Teneurin-4 (Ten-4) (Tenascin-M4) (Ten-m4) (Protein Odd Oz/ten-m homolog 4)	NA	NA	N	N
Aln101558	0	0	XP_690456.2	PREDICTED: hypothetical protein [Danio rerio]	NA	NA	N	N
Aln101558	0	0	XP_001337947.1	PREDICTED: similar to ReO_6 [Danio rerio]	NA	NA	N	N
Aln101559	0	4	XP_684727.2	PREDICTED: hypothetical protein [Danio rerio]	NP_004886.3	cryopyrin isoform a [Homo sapiens]	N	N
Aln101559	0	0	XP_696367.2	PREDICTED: hypothetical protein [Danio rerio]	NA	NA	N	N
Aln101559	0	0	XP_697912.2	PREDICTED: hypothetical protein [Danio rerio]	NA	NA	N	N
Aln101562	0	0	CAF90345.1	unnamed protein product [Tetraodon nigroviridis]	NA	NA	N	N
Aln101562	1	0	CAF99800.1	unnamed protein product [Tetraodon nigroviridis]	NP_003636.1	solute carrier family 27 (fatty acid transporter), member 2 [Homo sapiens]	N	N
Aln101562	0	0	NP_003636.1	solute carrier family 27 (fatty acid transporter), member 2 [Homo sapiens]	NA	NA	N	N
Aln101566	0	0	CAF97770.1	unnamed protein product [Tetraodon nigroviridis]	NA	NA	N	N
Aln101567	0	1	CAG01021.1	unnamed protein product [Tetraodon nigroviridis]	NA	NA	N	N
Aln101567	0	0	XP_001341028.1	PREDICTED: hypothetical protein [Danio rerio]	NA	NA	N	N
Aln101573	0	0	CAG11589.1	unnamed protein product [Tetraodon nigroviridis]	NP_005003.1	receptor tyrosine kinase-like orphan receptor 1 [Homo sapiens]	N	N
Aln101574	0	0	CAF97977.1	unnamed protein product [Tetraodon nigroviridis]	NA	NA	N	N
Aln101576	0	0	AAQ89898.1	band 3 anion exchange protein [Oreochromis mossambicus]	NA	NA	N	N
Aln101577	0	0	CAG05879.1	unnamed protein product [Tetraodon nigroviridis]	NA	NA	N	N
Aln101585	6	3	XP_001341388.1	PREDICTED: hypothetical protein [Danio rerio]	NP_060146.1	hypothetical protein LOC54826 [Homo sapiens]	N	N
Aln101586	0	0	CAF94141.1	unnamed protein product [Tetraodon nigroviridis]	NA	NA	N	N
Aln101586	0	0	XP_691464.2	PREDICTED: similar to carboxypeptidase D [Danio rerio]	NA	NA	N	N
Aln101591	0	0	Q673G8	Dapper homolog 2 (Frodo 2)	NA	NA	N	N
Aln101598	1	1	XP_001343752.1	PREDICTED: similar to ZBED1 protein [Danio rerio]	NP_004720.1	Ac-like transposable element [Homo sapiens]	N	N
Aln101599	0	0	XP_001342869.1	PREDICTED: hypothetical protein [Danio rerio]	NA	NA	N	N
Aln101603	0	0	CAF93165.1	unnamed protein product [Tetraodon nigroviridis]	NA	NA	N	N
Aln101606	1	0	CAG08043.1	unnamed protein product [Tetraodon nigroviridis]	NA	NA	N	N
Aln101606	0	0	AAT80899.2	obscurin-MLCK [Danio rerio]	NA	NA	N	N
Aln101608	0	0	AAI15348.1	RAB40c, member RAS oncogene family [Danio rerio]	NA	NA	N	N
Aln101615	0	0	CAG02115.1	unnamed protein product [Tetraodon nigroviridis]	NA	NA	N	N
Aln101616	1	1	CAG07595.1	unnamed protein product [Tetraodon nigroviridis]	NA	NA	N	N
Aln101618	0	0	XP_001346280.1	PREDICTED: similar to G protein-coupled receptor 126,, partial [Danio rerio]	NA	NA	N	N
Aln101618	0	0	CAI11561.1	novel protein containing a latrophilin\/CL-1-like GPS domain [Danio rerio]	NA	NA	N	N
Aln101618	0	1	XP_001332979.1	PREDICTED: hypothetical protein [Danio rerio]	NA	NA	N	N
Aln101628	0	0	NP_115822.1	MEGF10 protein [Homo sapiens]	NA	NA	N	N
Aln101629	0	0	CAF89568.1	unnamed protein product [Tetraodon nigroviridis]	NA	NA	N	N
Aln101630	0	0	CAG08323.1	unnamed protein product [Tetraodon nigroviridis]	NA	NA	N	N
Aln101632	0	0	XP_001345935.1	PREDICTED: similar to gag-protease [Danio rerio]	NA	NA	N	N
Aln101632	0	0	XP_001346572.1	PREDICTED: similar to ReO_6 [Danio rerio]	NA	NA	N	N
Aln101632	0	0	BAB83841.1	ReO_6 [Oryzias latipes]	NA	NA	N	N
Aln101653	0	4	CAG09807.1	unnamed protein product [Tetraodon nigroviridis]	NA	NA	N	N
Aln101663	1	0	XP_001343410.1	PREDICTED: hypothetical protein [Danio rerio]	NP_795352.1	InaD-like protein isoform 2 [Homo sapiens]	N	N
Aln101669	0	0	CAG06031.1	unnamed protein product [Tetraodon nigroviridis]	NA	NA	N	N
Aln101673	0	0	CAG09295.1	unnamed protein product [Tetraodon nigroviridis]	NA	NA	N	N
Aln101675	0	0	CAG01005.1	unnamed protein product [Tetraodon nigroviridis]	NA	NA	N	N
Aln101677	0	0	AAU25840.2	liver hepcidin propeptide [Oreochromis niloticus]	NA	NA	N	N
Aln101677	0	0	AAU00798.1	hepcidin 5 precursor [Acanthopagrus schlegelii]	NA	NA	N	N
Aln101683	0	0	CAG03649.1	unnamed protein product [Tetraodon nigroviridis]	NA	NA	N	N
Aln101698	0	0	CAF98873.1	unnamed protein product [Tetraodon nigroviridis]	NA	NA	N	N
Aln101701	0	0	CAF94557.1	unnamed protein product [Tetraodon nigroviridis]	NA	NA	N	N
Aln101705	0	0	XP_697727.2	PREDICTED: hypothetical protein [Danio rerio]	NA	NA	N	N
Aln101705	0	0	CAG11033.1	unnamed protein product [Tetraodon nigroviridis]	NA	NA	N	N
Aln101709	0	0	CAF90432.1	unnamed protein product [Tetraodon nigroviridis]	NA	NA	N	N
Aln101709	0	0	XP_001342645.1	PREDICTED: similar to transposase [Danio rerio]	XP_945963.1	PREDICTED: similar to retrotransposon-like 1 [Homo sapiens]	N	N
Aln101720	0	1	Q803M5	Protein saal1	NP_612430.1	serum amyloid A-like 1 [Homo sapiens]	N	N
Aln101722	0	0	XP_687558.2	PREDICTED: similar to novel hemicentin protein [Danio rerio]	NA	NA	N	N
Aln101723	0	0	BAA07195.1	sodium channel alpha subunit [Takifugu rubripes]	NA	NA	N	N
Aln101723	0	0	AAK71230.1	sodium channel alpha subunit [Carassius auratus]	NA	NA	N	N
Aln101723	0	0	AAT68716.1	sodium channel alpha subunit [Oreochromis mossambicus]	NA	NA	N	N
Aln101723	0	0	ABB92567.1	sodium channel 8 [Sternopygus macrurus]	NA	NA	N	N
Aln101728	2	2	AAN15747.1	reverse transcriptase-like protein [Paralichthys olivaceus]	NA	NA	N	N
Aln101732	0	0	XP_697435.2	PREDICTED: similar to usherin [Danio rerio]	NA	NA	N	N
Aln101733	0	0	CAG08647.1	unnamed protein product [Tetraodon nigroviridis]	NA	NA	N	N
Aln101741	0	0	XP_684047.2	PREDICTED: similar to GABA(A) receptor gamma-1 subunit [Danio rerio]	NA	NA	N	N
Aln101742	0	0	NP_571140.1	rev erb beta 2 [Danio rerio]	NA	NA	N	N
Aln101751	0	0	AAI15275.1	LOC567075 protein [Danio rerio]	NA	NA	N	N
Aln101751	0	0	AAH92165.1	LOC553356 protein [Danio rerio]	NA	NA	N	N
Aln101751	0	0	NP_149118.1	regucalcin gene promotor region related protein [Homo sapiens]	NA	NA	N	N
Aln101754	0	0	XP_001345632.1	PREDICTED: hypothetical protein [Danio rerio]	NA	NA	N	N
Aln101760	0	0	CAG01666.1	unnamed protein product [Tetraodon nigroviridis]	NA	NA	N	N
Aln101762	0	0	AAK58879.1	putative reverse transcriptase [Takifugu rubripes]	NA	NA	N	N
Aln101763	0	0	XP_001335309.1	PREDICTED: hypothetical protein [Danio rerio]	NA	NA	N	N
Aln101763	0	0	XP_001342909.1	PREDICTED: similar to SJCHGC03504 protein [Danio rerio]	NA	NA	N	N
Aln101763	0	0	XP_001334112.1	PREDICTED: similar to SET domain containing 2 [Danio rerio]	NP_054878.3	huntingtin interacting protein B [Homo sapiens]	N	N
Aln101765	0	1	CAG01956.1	unnamed protein product [Tetraodon nigroviridis]	NP_631898.2	dipeptidylpeptidase 9 [Homo sapiens]	N	N
Aln101765	0	0	XP_700438.2	PREDICTED: hypothetical protein [Danio rerio]	NA	NA	N	N
Aln101767	0	1	CAG01437.1	unnamed protein product [Tetraodon nigroviridis]	NP_579873.1	semaphorin 6B isoform 2 precursor [Homo sapiens]	N	N
Aln101773	0	0	XP_001343752.1	PREDICTED: similar to ZBED1 protein [Danio rerio]	NP_004720.1	Ac-like transposable element [Homo sapiens]	N	N
Aln101773	0	1	CAG04910.1	unnamed protein product [Tetraodon nigroviridis]	NP_003738.2	tankyrase, TRF1-interacting ankyrin-related ADP-ribose polymerase [Homo sapiens]	N	N
Aln101773	0	0	XP_693662.2	PREDICTED: hypothetical protein [Danio rerio]	NA	NA	N	N
Aln101778	0	0	CAK10919.2	novel protein [Danio rerio]	NA	NA	N	N
Aln101779	0	0	XP_001339163.1	PREDICTED: similar to transposase [Danio rerio]	NA	NA	N	N
Aln101786	0	0	CAF90337.1	unnamed protein product [Tetraodon nigroviridis]	NA	NA	N	N
Aln101790	0	0	CAF96339.1	unnamed protein product [Tetraodon nigroviridis]	NA	NA	N	N
Aln101791	0	0	NP_001082994.1	hypothetical protein LOC100037373 [Danio rerio]	NA	NA	N	N
Aln101793	0	0	NP_991141.1	envelope protein [Danio rerio]	NA	NA	N	N
Aln101798	0	0	CAG00289.1	unnamed protein product [Tetraodon nigroviridis]	NA	NA	N	N
Aln101799	0	0	CAM56675.1	novel protein (zgc:56300) [Danio rerio]	NA	NA	N	N
Aln101810	1	0	NP_001025337.1	transient receptor potential cation channel, subfamily C, member 2 [Danio rerio]	NA	NA	N	N
Aln101818	1	2	CAF92735.1	unnamed protein product [Tetraodon nigroviridis]	NP_689956.1	hypothetical protein LOC221927 [Homo sapiens]	N	N
Aln101821	0	0	CAF90226.1	unnamed protein product [Tetraodon nigroviridis]	NA	NA	N	N
Aln101821	0	0	NP_060671.2	TBC1 domain family, member 13 [Homo sapiens]	NA	NA	N	N
Aln101824	0	1	CAG01477.1	unnamed protein product [Tetraodon nigroviridis]	NP_006725.2	human immunodeficiency virus type I enhancer binding protein 2 [Homo sapiens]	N	N
Aln101825	0	1	CAD61092.1	ORF2 of novel retrotransposon [Danio rerio]	NA	NA	N	N
Aln101827	0	0	XP_001341180.1	PREDICTED: similar to MGC130935 protein, partial [Danio rerio]	NA	NA	N	N
Aln101830	0	0	NP_840084.1	neuronal PAS domain protein 2 [Danio rerio]	NA	NA	N	N
Aln101830	0	0	CAG02969.1	unnamed protein product [Tetraodon nigroviridis]	NA	NA	N	N
Aln101833	0	0	CAG12313.1	unnamed protein product [Tetraodon nigroviridis]	NP_056161.2	zinc finger, FYVE domain containing 26 [Homo sapiens]	N	N
Aln101838	0	0	CAF96737.1	unnamed protein product [Tetraodon nigroviridis]	NA	NA	N	N
Aln101838	0	1	NP_001076453.1	hypothetical protein LOC100005760 [Danio rerio]	NA	NA	N	N
Aln101839	1	0	BAA88901.1	complement component C3 [Paralichthys olivaceus]	NA	NA	N	N
Aln101840	0	1	XP_001343614.1	PREDICTED: similar to pol polyprotein [Danio rerio]	XP_944279.2	PREDICTED: similar to G-protein signalling modulator 1 (AGS3-like, C. elegans) [Homo sapiens]	N	N
Aln101841	0	0	CAG05454.1	unnamed protein product [Tetraodon nigroviridis]	NA	NA	N	N
Aln101846	0	0	CAF95517.1	unnamed protein product [Tetraodon nigroviridis]	NA	NA	N	N
Aln101846	1	2	CAF99748.1	unnamed protein product [Tetraodon nigroviridis]	NP_031394.2	RAS p21 protein activator 3 [Homo sapiens]	N	N
Aln101846	0	0	XP_685028.2	PREDICTED: hypothetical protein [Danio rerio]	NA	NA	N	N
Aln101848	0	2	CAM56513.1	subcommissural organ spondin [Danio rerio]	XP_001127633.1	PREDICTED: similar to subcommissural organ spondin [Homo sapiens]	N	N
Aln101850	0	0	NP_999858.2	chimera galectin Gal3 [Danio rerio]	NA	NA	N	N
Aln101850	0	0	AAH93113.1	Lgals3l protein [Danio rerio]	NA	NA	N	N
Aln101856	2	2	CAF96461.1	unnamed protein product [Tetraodon nigroviridis]	NP_055105.1	tudor domain containing 7 [Homo sapiens]	N	N
Aln101856	0	0	CAF96462.1	unnamed protein product [Tetraodon nigroviridis]	NA	NA	N	N
Aln101866	3	2	CAG10740.1	unnamed protein product [Tetraodon nigroviridis]	NP_115597.3	chromodomain helicase DNA binding protein 6 [Homo sapiens]	N	N
Aln101871	0	1	CAG04085.1	unnamed protein product [Tetraodon nigroviridis]	NP_817089.1	cadherin-like 26 isoform a [Homo sapiens]	N	N
Aln101874	0	0	CAF99484.1	unnamed protein product [Tetraodon nigroviridis]	NA	NA	N	N
Aln101880	0	0	NP_001006056.1	hypothetical protein LOC450036 [Danio rerio]	NA	NA	N	N
Aln101880	0	0	CAG05741.1	unnamed protein product [Tetraodon nigroviridis]	NA	NA	N	N
Aln101883	0	0	CAF98738.1	unnamed protein product [Tetraodon nigroviridis]	NA	NA	N	N
Aln101889	0	2	Q9PW88	G-protein coupled receptor family C group 6 member A precursor (Odorant receptor 5.24)	NP_683766.1	G protein-coupled receptor, family C, group 6, member A [Homo sapiens]	N	N
Aln101895	2	1	CAG11079.1	unnamed protein product [Tetraodon nigroviridis]	NP_002717.3	prolyl endopeptidase [Homo sapiens]	N	N
Aln101899	0	0	CAG09042.1	unnamed protein product [Tetraodon nigroviridis]	NA	NA	N	N
Aln101902	2	1	NP_001009884.1	carbamoyl-phosphate synthetase 2, aspartate transcarbamylase, and dihydroorotase [Danio rerio]	NP_004332.2	carbamoylphosphate synthetase 2/aspartate transcarbamylase/dihydroorotase [Homo sapiens]	N	N
Aln101906	0	0	CAF95338.1	unnamed protein product [Tetraodon nigroviridis]	NP_037381.1	zinc finger protein 214 [Homo sapiens]	N	N
Aln101910	0	0	CAG12392.1	unnamed protein product [Tetraodon nigroviridis]	NA	NA	N	N
Aln101910	0	0	XP_941393.1	PREDICTED: similar to SLIT-ROBO Rho GTPase-activating protein 2 (srGAP2) (Formin-binding protein 2) [Homo sapiens]	NA	NA	N	N
Aln101917	0	0	NP_001018532.1	asparagine-linked glycosylation 3 homolog (S. cerevisiae, alpha-1,3-mannosyltransferase) [Danio rerio]	NA	NA	N	N
Aln101917	0	0	CAG07698.1	unnamed protein product [Tetraodon nigroviridis]	NA	NA	N	N
Aln101926	1	3	NP_060554.3	Hook-related protein 1 [Homo sapiens]	NA	NA	N	N
Aln101930	0	0	CAF92709.1	unnamed protein product [Tetraodon nigroviridis]	NA	NA	N	N
Aln101931	0	0	CAF98265.1	unnamed protein product [Tetraodon nigroviridis]	NA	NA	N	N
Aln101937	0	0	CAG09690.1	unnamed protein product [Tetraodon nigroviridis]	NA	NA	N	N
Aln101940	0	0	XP_685654.1	PREDICTED: hypothetical protein [Danio rerio]	NA	NA	N	N
Aln101942	0	0	AAO20277.1	annexin 13 [Danio rerio]	NA	NA	N	N
Aln101942	1	1	CAG05468.1	unnamed protein product [Tetraodon nigroviridis]	NP_004297.2	annexin A13 isoform a [Homo sapiens]	N	N
Aln101951	0	0	NP_006581.2	ubiquitin specific protease 39 [Homo sapiens]	NA	NA	N	N
Aln101951	0	0	CAG08464.1	unnamed protein product [Tetraodon nigroviridis]	NA	NA	N	N
Aln101960	0	0	AAH97051.1	Zgc:63637 protein [Danio rerio]	NA	NA	N	N
Aln101968	0	1	XP_682684.1	PREDICTED: similar to transposase [Danio rerio]	NA	NA	N	N
Aln101978	0	0	CAG01249.1	unnamed protein product [Tetraodon nigroviridis]	NA	NA	N	N
Aln101978	0	0	XP_691519.2	PREDICTED: similar to lysyl oxidase-like 3 protein [Danio rerio]	NA	NA	N	N
Aln101981	0	0	CAF95113.1	unnamed protein product [Tetraodon nigroviridis]	NA	NA	N	N
Aln101984	0	0	XP_001338236.1	PREDICTED: hypothetical protein [Danio rerio]	NA	NA	N	N
Aln101986	0	1	CAG06859.1	unnamed protein product [Tetraodon nigroviridis]	NP_055816.2	spen homolog, transcriptional regulator [Homo sapiens]	N	N
Aln101987	0	0	NP_001004288.1	integrin alpha 5 [Danio rerio]	NA	NA	N	N
Aln101989	1	0	CAG05881.1	unnamed protein product [Tetraodon nigroviridis]	NP_569713.1	kelch-like 6 [Homo sapiens]	N	N
Aln101992	0	0	CAG05124.1	unnamed protein product [Tetraodon nigroviridis]	NA	NA	N	N
Aln101994	0	0	NP_001038279.2	hypothetical protein LOC556784 [Danio rerio]	NA	NA	N	N
Aln101997	0	0	XP_001344727.1	PREDICTED: similar to pol polyprotein [Danio rerio]	NA	NA	N	N
Aln102010	0	1	CAI21147.1	novel protein similar to veterbrate Casitas B-lineage lymphoma-like 1 (zgc:55308) [Danio rerio]	NA	NA	N	N
Aln102014	0	0	XP_700899.2	PREDICTED: hypothetical protein [Danio rerio]	NA	NA	N	N
Aln102014	0	0	XP_001333071.1	PREDICTED: hypothetical protein [Danio rerio]	NA	NA	N	N
Aln102022	1	0	CAF98680.1	unnamed protein product [Tetraodon nigroviridis]	NP_115805.1	leucine zipper, putative tumor suppressor 2 [Homo sapiens]	N	N
Aln102025	0	0	CAF91366.1	unnamed protein product [Tetraodon nigroviridis]	NA	NA	N	N
Aln102025	0	2	NP_956114.2	eukaryotic translation initiation factor 3, subunit 10 (theta) [Danio rerio]	NA	NA	N	N
Aln102026	0	1	XP_701165.2	PREDICTED: similar to otolin-1 [Danio rerio]	XP_946498.2	PREDICTED: similar to otolin-1 [Homo sapiens]	N	N
Aln102031	0	0	NP_956289.1	cytochrome c oxidase, subunit VIIc [Danio rerio]	NA	NA	N	N
Aln102037	0	0	CAF94426.1	unnamed protein product [Tetraodon nigroviridis]	NA	NA	N	N
Aln102041	0	1	CAK11008.1	novel protein similar to vertebrate zinc finger protein, multitype 1 (ZFPM1) [Danio rerio]	NA	NA	N	N
Aln102043	0	0	CAG11327.1	unnamed protein product [Tetraodon nigroviridis]	NA	NA	N	N
Aln102045	0	0	CAG01676.1	unnamed protein product [Tetraodon nigroviridis]	NA	NA	N	N
Aln102047	0	0	XP_001331298.1	PREDICTED: hypothetical protein [Danio rerio]	NA	NA	N	N
Aln102049	0	0	CAG04373.1	unnamed protein product [Tetraodon nigroviridis]	NA	NA	N	N
Aln102050	2	0	CAF92450.1	unnamed protein product [Tetraodon nigroviridis]	NA	NA	N	N
Aln102058	0	0	NP_001038777.1	hypothetical protein LOC724007 [Danio rerio]	NA	NA	N	N
Aln102067	0	5	AAA92556.1	complement regulatory plasma protein [Paralabrax nebulifer]	NA	NA	N	N
Aln102067	0	0	CAF98753.1	unnamed protein product [Tetraodon nigroviridis]	NA	NA	N	N
Aln102069	0	0	CAG10948.1	unnamed protein product [Tetraodon nigroviridis]	NA	NA	N	N
Aln102074	0	0	XP_001332552.1	PREDICTED: hypothetical protein [Danio rerio]	NA	NA	N	N
Aln102077	0	0	NP_956613.1	transmembrane protein 57 [Danio rerio]	NA	NA	N	N
Aln102078	1	0	XP_701756.2	PREDICTED: hypothetical protein [Danio rerio]	NP_006853.1	tudor and KH domain containing [Homo sapiens]	N	N
Aln102078	0	0	CAF90398.1	unnamed protein product [Tetraodon nigroviridis]	NA	NA	N	N
Aln102079	0	0	CAF99498.1	unnamed protein product [Tetraodon nigroviridis]	NA	NA	N	N
Aln102080	0	0	XP_685523.2	PREDICTED: hypothetical protein [Danio rerio]	NA	NA	N	N
Aln102082	2	4	XP_001343752.1	PREDICTED: similar to ZBED1 protein [Danio rerio]	NP_004720.1	Ac-like transposable element [Homo sapiens]	N	N
Aln102083	1	6	CAF97793.1	unnamed protein product [Tetraodon nigroviridis]	NP_005484.2	RAN binding protein 9 [Homo sapiens]	N	N
Aln102086	0	0	CAG08389.1	unnamed protein product [Tetraodon nigroviridis]	NA	NA	N	N
Aln102086	0	0	NP_006594.3	stromal antigen 2 [Homo sapiens]	NA	NA	N	N
Aln102087	0	0	XP_696557.2	PREDICTED: hypothetical protein [Danio rerio]	NA	NA	N	N
Aln102088	0	0	BAE46429.1	ORF2-encoded protein [Danio rerio]	NA	NA	N	N
Aln102089	0	0	XP_001332552.1	PREDICTED: hypothetical protein [Danio rerio]	NA	NA	N	N
Aln102092	0	0	CAG09313.1	unnamed protein product [Tetraodon nigroviridis]	NA	NA	N	N
Aln102093	0	0	CAF91842.1	unnamed protein product [Tetraodon nigroviridis]	NA	NA	N	N
Aln102094	0	0	CAF95868.1	unnamed protein product [Tetraodon nigroviridis]	NA	NA	N	N
Aln102099	0	0	CAG11609.1	unnamed protein product [Tetraodon nigroviridis]	NA	NA	N	N
Aln102103	0	0	CAG09264.1	unnamed protein product [Tetraodon nigroviridis]	NA	NA	N	N
Aln102105	0	0	XP_001335930.1	PREDICTED: similar to glutamate/kainate receptor subtype GluR7 [Danio rerio]	NA	NA	N	N
Aln102111	0	0	AAT64912.1	signal transducer and activation of transcription factor 3 [Oryzias latipes]	NA	NA	N	N
Aln102111	0	0	CAG02820.1	unnamed protein product [Tetraodon nigroviridis]	NA	NA	N	N
Aln102113	0	3	CAF99587.1	unnamed protein product [Tetraodon nigroviridis]	NA	NA	N	N
Aln102113	0	0	CAB76941.1	triglyceride lipase [Dicentrarchus labrax]	NA	NA	N	N
Aln102113	1	0	BAF31236.1	hepatic lipase [Pagrus major]	NP_000227.1	lipase C precursor [Homo sapiens]	N	N
Aln102118	0	0	CAG11456.1	unnamed protein product [Tetraodon nigroviridis]	NA	NA	N	N
Aln102120	1	2	CAG11048.1	unnamed protein product [Tetraodon nigroviridis]	NP_115946.2	ubiquitin specific protease 38 [Homo sapiens]	N	N
Aln102125	0	0	CAG07917.1	unnamed protein product [Tetraodon nigroviridis]	NA	NA	N	N
Aln102128	0	0	NP_001013279.1	fibronectin 1b [Danio rerio]	NA	NA	N	N
Aln102128	0	0	BAF42760.1	fibronectin [Silurus asotus]	NA	NA	N	N
Aln102128	0	0	AAP06798.1	fibronectin 1 [Danio rerio]	NA	NA	N	N
Aln102128	0	0	CAF99793.1	unnamed protein product [Tetraodon nigroviridis]	NA	NA	N	N
Aln102131	0	0	CAF99343.1	unnamed protein product [Tetraodon nigroviridis]	NA	NA	N	N
Aln102137	5	1	XP_001334112.1	PREDICTED: similar to SET domain containing 2 [Danio rerio]	NP_054878.3	huntingtin interacting protein B [Homo sapiens]	N	N
Aln102141	0	0	NP_004399.2	dynamin 1 isoform 1 [Homo sapiens]	NA	NA	N	N
Aln102141	0	1	CAF97614.1	unnamed protein product [Tetraodon nigroviridis]	NA	NA	N	N
Aln102142	0	0	CAG08740.1	unnamed protein product [Tetraodon nigroviridis]	NA	NA	N	N
Aln102142	0	0	AAQ14279.1	cytochrome c oxidase subunit Va precursor [Scombridae gen. sp.]	NA	NA	N	N
Aln102146	0	0	CAG10602.1	unnamed protein product [Tetraodon nigroviridis]	NA	NA	N	N
Aln102148	1	0	CAF95474.1	unnamed protein product [Tetraodon nigroviridis]	NA	NA	N	N
Aln102148	0	0	XP_697546.2	PREDICTED: similar to Ephexin-1 (Eph-interacting exchange protein) (Neuronal guanine nucleotide exchange factor) [Danio rerio]	NA	NA	N	N
Aln102152	0	0	CAF93356.1	unnamed protein product [Tetraodon nigroviridis]	NA	NA	N	N
Aln102155	0	0	CAG09148.1	unnamed protein product [Tetraodon nigroviridis]	NA	NA	N	N
Aln102156	0	0	BAE46429.1	ORF2-encoded protein [Danio rerio]	NA	NA	N	N
Aln102156	0	0	AAN15747.1	reverse transcriptase-like protein [Paralichthys olivaceus]	NA	NA	N	N
Aln102160	0	0	CAF99808.1	unnamed protein product [Tetraodon nigroviridis]	NA	NA	N	N
Aln102172	0	2	CAG03847.1	unnamed protein product [Tetraodon nigroviridis]	NA	NA	N	N
Aln102182	1	2	CAF97417.1	unnamed protein product [Tetraodon nigroviridis]	NP_872433.1	WD repeat domain 53 [Homo sapiens]	N	N
Aln102183	0	1	CAF99066.1	unnamed protein product [Tetraodon nigroviridis]	NP_060713.1	septin 11 [Homo sapiens]	N	N
Aln102183	0	1	CAG11702.1	unnamed protein product [Tetraodon nigroviridis]	NA	NA	N	N
Aln102186	0	0	CAG09673.1	unnamed protein product [Tetraodon nigroviridis]	NA	NA	N	N
Aln102190	0	1	CAG05724.1	unnamed protein product [Tetraodon nigroviridis]	NA	NA	N	N
Aln102196	0	0	CAF89692.1	unnamed protein product [Tetraodon nigroviridis]	NA	NA	N	N
Aln102205	0	0	NP_057327.2	NAD(P)H:quinone oxidoreductase type 3, polypeptide A2 [Homo sapiens]	NA	NA	N	N
Aln102209	1	0	NP_001082929.1	hypothetical protein LOC100007897 [Danio rerio]	NP_002732.3	protein kinase N1 isoform 2 [Homo sapiens]	N	N
Aln102211	0	0	AAV68496.1	gill Na+/H+ exchanger isoform 2 [Fundulus heteroclitus]	NA	NA	N	N
Aln102214	0	0	CAG11754.1	unnamed protein product [Tetraodon nigroviridis]	NA	NA	N	N
Aln102215	0	0	CAF90789.1	unnamed protein product [Tetraodon nigroviridis]	NP_003913.2	guanine nucleotide exchange factor p532 [Homo sapiens]	N	N
Aln102229	0	0	CAG00312.1	unnamed protein product [Tetraodon nigroviridis]	NA	NA	N	N
Aln102233	0	0	CAG01306.1	unnamed protein product [Tetraodon nigroviridis]	NA	NA	N	N
Aln102236	0	0	CAG05290.1	unnamed protein product [Tetraodon nigroviridis]	NA	NA	N	N
Aln102247	1	0	CAF98995.1	unnamed protein product [Tetraodon nigroviridis]	NP_006028.1	histone deacetylase 4 [Homo sapiens]	N	N
Aln102248	0	0	CAG05512.1	unnamed protein product [Tetraodon nigroviridis]	NA	NA	N	N
Aln102250	0	0	CAG13797.1	unnamed protein product [Tetraodon nigroviridis]	NA	NA	N	N
Aln102252	0	0	CAG12932.1	unnamed protein product [Tetraodon nigroviridis]	NA	NA	N	N
Aln102252	0	0	NP_005380.1	protein-L-isoaspartate (D-aspartate) O-methyltransferase [Homo sapiens]	NA	NA	N	N
Aln102256	1	0	CAF98166.1	unnamed protein product [Tetraodon nigroviridis]	NP_115609.2	SET domain containing 3 isoform a [Homo sapiens]	N	N
Aln102259	0	0	BAB83667.1	insulin receptor [Paralichthys olivaceus]	NA	NA	N	N
Aln102259	0	1	CAA12279.1	insulin receptor, precursor [Scophthalmus maximus]	NA	NA	N	N
Aln102261	0	1	CAF98000.1	unnamed protein product [Tetraodon nigroviridis]	NA	NA	N	N
Aln102274	0	0	AAT45251.1	elastase 2-like protein [Sparus aurata]	NA	NA	N	N
Aln102276	0	0	NP_001032497.1	hypothetical protein LOC641479 [Danio rerio]	NA	NA	N	N
Aln102280	0	0	CAF96952.1	unnamed protein product [Tetraodon nigroviridis]	NA	NA	N	N
Aln102286	0	1	CAG02093.1	unnamed protein product [Tetraodon nigroviridis]	NA	NA	N	N
Aln102286	0	0	CAG06575.1	unnamed protein product [Tetraodon nigroviridis]	NA	NA	N	N
Aln102296	0	0	CAF91147.1	unnamed protein product [Tetraodon nigroviridis]	NA	NA	N	N
Aln102305	3	0	ABL75905.1	protocadherin 2G30 [Takifugu rubripes]	NP_061737.1	protocadherin gamma subfamily A, 11 isoform 1 precursor [Homo sapiens]	N	N
Aln102309	2	0	CAF98303.1	unnamed protein product [Tetraodon nigroviridis]	XP_065166.4	PREDICTED: similar to nuclear localized factor 2 [Homo sapiens]	N	N
Aln102311	0	0	CAF95567.1	unnamed protein product [Tetraodon nigroviridis]	NA	NA	N	N
Aln102314	0	0	XP_690931.2	PREDICTED: hypothetical protein [Danio rerio]	NA	NA	N	N
Aln102314	0	0	CAF96468.1	unnamed protein product [Tetraodon nigroviridis]	NA	NA	N	N
Aln102322	0	0	CAF96551.1	unnamed protein product [Tetraodon nigroviridis]	NA	NA	N	N
Aln102323	0	0	CAG06926.1	unnamed protein product [Tetraodon nigroviridis]	NA	NA	N	N
Aln102330	0	0	CAF98002.1	unnamed protein product [Tetraodon nigroviridis]	NA	NA	N	N
Aln102337	0	0	NP_741996.1	sal-like 3 [Homo sapiens]	NA	NA	N	N
Aln102338	0	0	XP_692176.2	PREDICTED: hypothetical protein, partial [Danio rerio]	NA	NA	N	N
Aln102338	0	0	CAF95397.1	unnamed protein product [Tetraodon nigroviridis]	NA	NA	N	N
Aln102341	1	0	CAG08431.1	unnamed protein product [Tetraodon nigroviridis]	NP_006191.2	proprotein convertase subtilisin/kexin type 5 preproprotein [Homo sapiens]	N	N
Aln102342	1	0	Q6DC02	BTB/POZ domain-containing protein kctd15-B	NP_945342.1	potassium channel tetramerisation domain containing 1 [Homo sapiens]	N	N
Aln102344	0	0	Q6DEJ5	Alanyl-tRNA synthetase domain-containing protein 1	NA	NA	N	N
Aln102344	0	0	CAG04415.1	unnamed protein product [Tetraodon nigroviridis]	NA	NA	N	N
Aln102347	0	0	XP_001333779.1	PREDICTED: hypothetical protein [Danio rerio]	NA	NA	N	N
Aln102347	0	0	CAG07891.1	unnamed protein product [Tetraodon nigroviridis]	NA	NA	N	N
Aln102349	0	0	CAG08111.1	unnamed protein product [Tetraodon nigroviridis]	NA	NA	N	N
Aln102357	0	0	CAG07441.1	unnamed protein product [Tetraodon nigroviridis]	NA	NA	N	N
Aln102357	0	1	XP_001338070.1	PREDICTED: similar to PHD finger protein 8 [Danio rerio]	NP_055922.1	PHD finger protein 8 [Homo sapiens]	N	N
Aln102359	0	0	CAF89063.1	unnamed protein product [Tetraodon nigroviridis]	NA	NA	N	N
Aln102359	0	0	NP_001041504.1	Jade3 protein [Takifugu rubripes]	NA	NA	N	N
Aln102359	1	0	Q7ZVP1	Protein Jade-3 (PHD finger protein 16)	NP_055550.1	PHD finger protein 16 [Homo sapiens]	N	N
Aln102364	1	0	CAG03719.1	unnamed protein product [Tetraodon nigroviridis]	NA	NA	N	N
Aln102365	0	0	XP_001337565.1	PREDICTED: similar to RAP1, GTPase activating protein 1, [Danio rerio]	NA	NA	N	N
Aln102379	0	0	AAI39713.1	Unknown (protein for IMAGE:8099522) [Danio rerio]	NA	NA	N	N
Aln102381	0	1	CAK26782.1	TPA: transposase domain-containing protein [Danio rerio]	NA	NA	N	N
Aln102383	0	0	XP_001344453.1	PREDICTED: similar to transposase [Danio rerio]	NA	NA	N	N
Aln102383	0	0	NP_001074274.1	hypothetical protein LOC565461 [Danio rerio]	XP_945963.1	PREDICTED: similar to retrotransposon-like 1 [Homo sapiens]	N	N
Aln102385	0	0	NP_001013555.1	hypothetical protein LOC541410 [Danio rerio]	NA	NA	N	N
Aln102389	0	3	XP_001343614.1	PREDICTED: similar to pol polyprotein [Danio rerio]	XP_944279.2	PREDICTED: similar to G-protein signalling modulator 1 (AGS3-like, C. elegans) [Homo sapiens]	N	N
Aln102401	0	0	CAG01451.1	unnamed protein product [Tetraodon nigroviridis]	NA	NA	N	N
Aln102410	0	0	CAF95544.1	unnamed protein product [Tetraodon nigroviridis]	NA	NA	N	N
Aln102419	0	0	CAG11799.1	unnamed protein product [Tetraodon nigroviridis]	NA	NA	N	N
Aln102422	0	0	NP_957168.1	Rho GTPase activating protein 12 [Danio rerio]	NA	NA	N	N
Aln102433	0	0	XP_001343932.1	PREDICTED: similar to procollagen type XXVII alpha I, partial [Danio rerio]	NA	NA	N	N
Aln102433	0	0	CAG12433.1	unnamed protein product [Tetraodon nigroviridis]	NA	NA	N	N
Aln102433	0	0	NP_001074044.1	hypothetical protein LOC560145 [Danio rerio]	NA	NA	N	N
Aln102437	0	0	CAF98674.1	unnamed protein product [Tetraodon nigroviridis]	NA	NA	N	N
Aln102439	0	0	CAG10347.1	unnamed protein product [Tetraodon nigroviridis]	NA	NA	N	N
Aln102443	0	2	CAG03392.1	unnamed protein product [Tetraodon nigroviridis]	NP_001026862.1	leucine rich repeat containing 17 isoform 1 [Homo sapiens]	N	N
Aln102449	0	0	NP_001006040.1	hypothetical protein LOC450019 [Danio rerio]	NA	NA	N	N
Aln102449	0	0	CAG01739.1	unnamed protein product [Tetraodon nigroviridis]	NA	NA	N	N
Aln102450	0	0	CAG04513.1	unnamed protein product [Tetraodon nigroviridis]	NA	NA	N	N
Aln102453	0	0	CAF97294.1	unnamed protein product [Tetraodon nigroviridis]	NA	NA	N	N
Aln102462	0	0	CAG04030.1	unnamed protein product [Tetraodon nigroviridis]	NA	NA	N	N
Aln102463	0	0	CAG12618.1	unnamed protein product [Tetraodon nigroviridis]	NA	NA	N	N
Aln102473	0	0	CAM16297.1	mitogen-activated protein kinase 1 [Danio rerio]	NA	NA	N	N
Aln102474	1	1	CAG05881.1	unnamed protein product [Tetraodon nigroviridis]	NP_569713.1	kelch-like 6 [Homo sapiens]	N	N
Aln102479	1	2	CAG08289.1	unnamed protein product [Tetraodon nigroviridis]	NP_000525.1	postmeiotic segregation 1 [Homo sapiens]	N	N
Aln102479	0	0	CAF89348.1	unnamed protein product [Tetraodon nigroviridis]	NA	NA	N	N
Aln102481	0	0	CAG06337.1	unnamed protein product [Tetraodon nigroviridis]	NA	NA	N	N
Aln102489	0	0	XP_001337338.1	PREDICTED: hypothetical protein [Danio rerio]	NA	NA	N	N
Aln102492	0	0	CAG04749.1	unnamed protein product [Tetraodon nigroviridis]	NA	NA	N	N
Aln102501	2	1	XP_001335010.1	PREDICTED: hypothetical protein [Danio rerio]	NA	NA	N	N
Aln102503	0	0	XP_001334435.1	PREDICTED: similar to Coiled-coil domain containing 23 [Danio rerio]	NA	NA	N	N
Aln102504	0	1	CAF99496.1	unnamed protein product [Tetraodon nigroviridis]	NP_077313.3	iroquois homeobox protein 1 [Homo sapiens]	N	N
Aln102506	0	0	XP_692277.2	PREDICTED: hypothetical protein [Danio rerio]	NA	NA	N	N
Aln102506	0	0	CAG11137.1	unnamed protein product [Tetraodon nigroviridis]	NA	NA	N	N
Aln102509	0	0	AAN34802.1	transposase [Oncorhynchus mykiss]	NA	NA	N	N
Aln102513	0	0	CAF99268.1	unnamed protein product [Tetraodon nigroviridis]	NA	NA	N	N
Aln102514	0	0	CAM15331.1	novel protein containing an intermediate filament protein domain (zgc:65851) [Danio rerio]	NA	NA	N	N
Aln102524	0	0	ABE98238.1	amino acid system A transporter-like [Oreochromis mossambicus]	NA	NA	N	N
Aln102525	2	0	XP_001343158.1	PREDICTED: hypothetical protein [Danio rerio]	NA	NA	N	N
Aln102527	0	0	CAG05860.1	unnamed protein product [Tetraodon nigroviridis]	NA	NA	N	N
Aln102533	0	0	CAG09612.1	unnamed protein product [Tetraodon nigroviridis]	NA	NA	N	N
Aln102535	0	0	CAG05262.1	unnamed protein product [Tetraodon nigroviridis]	NA	NA	N	N
Aln102542	0	0	CAF95418.1	unnamed protein product [Tetraodon nigroviridis]	NA	NA	N	N
Aln102542	0	0	XP_687304.2	PREDICTED: similar to ATP-binding cassette transporter 1 [Danio rerio]	NA	NA	N	N
Aln102547	0	2	NP_631943.1	epidermal growth factor receptor pathway substrate 8-like protein 1 isoform c [Homo sapiens]	NA	NA	N	N
Aln102547	0	0	CAG04386.1	unnamed protein product [Tetraodon nigroviridis]	NA	NA	N	N
Aln102547	0	2	XP_695139.2	PREDICTED: hypothetical protein [Danio rerio]	NA	NA	N	N
Aln102548	0	0	CAM15832.1	novel protein similar to vertebrate ribosomal protein S6 kinase family (RPS6KA) [Danio rerio]	NA	NA	N	N
Aln102548	1	0	CAG08889.1	unnamed protein product [Tetraodon nigroviridis]	NP_003933.1	ribosomal protein S6 kinase, 90kDa, polypeptide 4 isoform a [Homo sapiens]	N	N
Aln102549	4	2	CAG04553.1	unnamed protein product [Tetraodon nigroviridis]	NP_689764.3	U11/U12 snRNP 48K [Homo sapiens]	N	N
Aln102552	0	0	CAF88490.1	unnamed protein product [Tetraodon nigroviridis]	NA	NA	N	N
Aln102552	0	0	XP_690381.2	PREDICTED: similar to MGC83921 protein [Danio rerio]	NA	NA	N	N
Aln102554	0	0	XP_001341636.1	PREDICTED: hypothetical protein [Danio rerio]	NA	NA	N	N
Aln102554	1	2	CAG05083.1	unnamed protein product [Tetraodon nigroviridis]	NP_849172.1	NOD3 protein [Homo sapiens]	N	N
Aln102560	1	2	AAN15747.1	reverse transcriptase-like protein [Paralichthys olivaceus]	NA	NA	N	N
Aln102564	0	0	CAG04311.1	unnamed protein product [Tetraodon nigroviridis]	NA	NA	N	N
Aln102565	0	0	XP_001338727.1	PREDICTED: hypothetical protein [Danio rerio]	NA	NA	N	N
Aln102569	0	0	CAF97694.1	unnamed protein product [Tetraodon nigroviridis]	NA	NA	N	N
Aln102575	0	0	CAF98490.1	unnamed protein product [Tetraodon nigroviridis]	NA	NA	N	N
Aln102576	0	1	CAB51367.1	cytochrome P4501B [Pleuronectes platessa]	NP_000095.1	cytochrome P450, family 1, subfamily B, polypeptide 1 [Homo sapiens]	N	N
Aln102585	0	0	CAG04475.1	unnamed protein product [Tetraodon nigroviridis]	NA	NA	N	N
Aln102587	0	0	CAG04366.1	unnamed protein product [Tetraodon nigroviridis]	NP_115635.1	WD repeat domain 24 [Homo sapiens]	N	N
Aln102587	0	0	Q7ZVL2	WD repeat protein 24	NA	NA	N	N
Aln102588	0	1	CAG05135.1	unnamed protein product [Tetraodon nigroviridis]	NP_057279.2	M-phase phosphoprotein 1 [Homo sapiens]	N	N
Aln102589	1	1	BAE46429.1	ORF2-encoded protein [Danio rerio]	NA	NA	N	N
Aln102592	0	0	CAG06775.1	unnamed protein product [Tetraodon nigroviridis]	NA	NA	N	N
Aln102598	0	0	XP_699416.1	PREDICTED: similar to transposase [Danio rerio]	NA	NA	N	N
Aln102600	0	0	NP_653234.2	potassium voltage-gated channel, subfamily H, member 8 [Homo sapiens]	NA	NA	N	N
Aln102603	0	0	CAF94431.1	unnamed protein product [Tetraodon nigroviridis]	NA	NA	N	N
Aln102610	0	0	CAG13373.1	unnamed protein product [Tetraodon nigroviridis]	NA	NA	N	N
Aln102610	0	0	CAG03192.1	unnamed protein product [Tetraodon nigroviridis]	NA	NA	N	N
Aln102611	0	0	NP_001071017.1	doublecortin and calcium/calmodulin-dependent protein kinase-like 1 [Danio rerio]	NA	NA	N	N
Aln102612	0	0	CAF95645.1	unnamed protein product [Tetraodon nigroviridis]	NA	NA	N	N
Aln102612	0	3	CAJ76255.1	protein-O-xylosyltransferase II [Oryzias latipes]	NP_071450.1	xylosyltransferase II [Homo sapiens]	N	N
Aln102613	0	0	CAG01231.1	unnamed protein product [Tetraodon nigroviridis]	NA	NA	N	N
Aln102616	0	0	AAD19348.1	reverse transcriptase-like protein [Takifugu rubripes]	NA	NA	N	N
Aln102619	0	1	CAD56863.1	fra2 protein [Takifugu rubripes]	NP_005244.1	FOS-like antigen 2 [Homo sapiens]	N	N
Aln102626	0	1	CAG04366.1	unnamed protein product [Tetraodon nigroviridis]	NP_115635.1	WD repeat domain 24 [Homo sapiens]	N	N
Aln102629	0	0	CAG02558.1	unnamed protein product [Tetraodon nigroviridis]	NA	NA	N	N
Aln102644	0	0	CAG01939.1	unnamed protein product [Tetraodon nigroviridis]	NA	NA	N	N
Aln102646	0	0	CAG11386.1	unnamed protein product [Tetraodon nigroviridis]	NA	NA	N	N
Aln102646	0	0	CAG11385.1	unnamed protein product [Tetraodon nigroviridis]	NA	NA	N	N
Aln102647	0	0	NP_001032199.1	hypothetical protein LOC641328 [Danio rerio]	NA	NA	N	N
Aln102647	1	0	NP_006258.2	RAN binding protein 2 [Homo sapiens]	NA	NA	N	N
Aln102647	0	0	CAG04809.1	unnamed protein product [Tetraodon nigroviridis]	NA	NA	N	N
Aln102652	0	0	XP_001344491.1	PREDICTED: hypothetical protein, partial [Danio rerio]	NA	NA	N	N
Aln102659	0	0	NP_956195.1	myomegalin [Danio rerio]	NA	NA	N	N
Aln102666	0	0	CAG06859.1	unnamed protein product [Tetraodon nigroviridis]	NP_055816.2	spen homolog, transcriptional regulator [Homo sapiens]	N	N
Aln102668	0	0	CAG10097.1	unnamed protein product [Tetraodon nigroviridis]	NA	NA	N	N
Aln102668	0	0	CAG10296.1	unnamed protein product [Tetraodon nigroviridis]	NA	NA	N	N
Aln102670	0	2	CAG13351.1	unnamed protein product [Tetraodon nigroviridis]	NP_009135.3	DEAD (Asp-Glu-Ala-Asp) box polypeptide 20 [Homo sapiens]	N	N
Aln102674	0	0	BAB83841.1	ReO_6 [Oryzias latipes]	NA	NA	N	N
Aln102677	0	1	CAG08307.1	unnamed protein product [Tetraodon nigroviridis]	NP_004208.2	aurora kinase B [Homo sapiens]	N	N
Aln102679	0	1	CAG01045.1	unnamed protein product [Tetraodon nigroviridis]	NA	NA	N	N
Aln102681	0	0	CAF94526.1	unnamed protein product [Tetraodon nigroviridis]	NA	NA	N	N
Aln102686	0	0	CAG11533.1	unnamed protein product [Tetraodon nigroviridis]	NA	NA	N	N
Aln102691	0	0	CAF90637.1	unnamed protein product [Tetraodon nigroviridis]	NA	NA	N	N
Aln102693	0	2	CAG11158.1	unnamed protein product [Tetraodon nigroviridis]	NP_059140.1	chromatin accessibility complex 1 [Homo sapiens]	N	N
Aln102694	0	0	CAG09491.1	unnamed protein product [Tetraodon nigroviridis]	NA	NA	N	N
Aln102695	0	0	CAF94634.1	unnamed protein product [Tetraodon nigroviridis]	NA	NA	N	N
Aln102698	0	0	XP_001344448.1	PREDICTED: hypothetical protein [Danio rerio]	NA	NA	N	N
Aln102700	0	1	CAF87425.1	unnamed protein product [Tetraodon nigroviridis]	NP_003052.1	slit homolog 1 [Homo sapiens]	N	N
Aln102703	0	0	XP_696808.2	PREDICTED: hypothetical protein [Danio rerio]	NA	NA	N	N
Aln102703	1	0	XP_001337105.1	PREDICTED: similar to polyprotein [Danio rerio]	NA	NA	N	N
Aln102703	0	0	XP_001344436.1	PREDICTED: hypothetical protein [Danio rerio]	NA	NA	N	N
Aln102706	0	0	NP_001003748.1	hypothetical protein LOC445292 [Danio rerio]	NA	NA	N	N
Aln102707	0	0	CAF99451.1	unnamed protein product [Tetraodon nigroviridis]	NA	NA	N	N
Aln102718	1	1	XP_689927.2	PREDICTED: similar to zinc finger protein [Danio rerio]	NA	NA	N	N
Aln102718	0	1	XP_001336337.1	PREDICTED: similar to LOC553308 protein [Danio rerio]	NA	NA	N	N
Aln102718	0	0	XP_001344532.1	PREDICTED: similar to zinc finger protein [Danio rerio]	NA	NA	N	N
Aln102719	6	3	XP_001345838.1	PREDICTED: similar to pol polyprotein [Danio rerio]	NA	NA	N	N
Aln102719	0	0	XP_001340239.1	PREDICTED: hypothetical protein [Danio rerio]	NA	NA	N	N
Aln102729	2	0	AAC96117.1	putative neurotransmitter receptor [Takifugu rubripes]	NP_612200.1	trace amine associated receptor 1 [Homo sapiens]	N	N
Aln102733	0	0	NP_001073150.1	forkhead box E3 [Danio rerio]	NA	NA	N	N
Aln102741	0	0	XP_687959.2	PREDICTED: hypothetical protein, partial [Danio rerio]	NA	NA	N	N
Aln102741	0	0	CAF87435.1	unnamed protein product [Tetraodon nigroviridis]	NA	NA	N	N
Aln102743	0	0	CAG05711.1	unnamed protein product [Tetraodon nigroviridis]	NA	NA	N	N
Aln102743	0	0	XP_697614.2	PREDICTED: hypothetical protein [Danio rerio]	NA	NA	N	N
Aln102743	0	0	XP_001343195.1	PREDICTED: hypothetical protein [Danio rerio]	NA	NA	N	N
Aln102744	0	0	NP_001025252.1	zinc finger protein 609 [Danio rerio]	NA	NA	N	N
Aln102745	0	0	CAH03727.1	TPA: FGF receptor-like protein 1b [Takifugu rubripes]	NA	NA	N	N
Aln102752	0	0	CAF99752.1	unnamed protein product [Tetraodon nigroviridis]	NA	NA	N	N
Aln102752	0	0	BAA25671.1	OlGRK-R [Oryzias latipes]	NA	NA	N	N
Aln102754	2	0	XP_001335640.1	PREDICTED: similar to LOC402799 protein isoform 1 [Danio rerio]	NP_996801.1	sphingolipid C4-hydroxylase/delta 4-desaturase [Homo sapiens]	N	N
Aln102755	0	3	CAG12871.1	unnamed protein product [Tetraodon nigroviridis]	NA	NA	N	N
Aln102760	0	0	XP_695343.2	PREDICTED: hypothetical protein [Danio rerio]	NA	NA	N	N
Aln102762	1	11	CAG03439.1	unnamed protein product [Tetraodon nigroviridis]	NP_003860.2	carboxylesterase 2 isoform 1 [Homo sapiens]	N	N
Aln102766	0	0	CAF99320.1	unnamed protein product [Tetraodon nigroviridis]	NA	NA	N	N
Aln102778	0	2	XP_001339094.1	PREDICTED: similar to transposase [Danio rerio]	NA	NA	N	N
Aln102782	0	0	XP_001336617.1	PREDICTED: similar to Adenylate kinase 3-like 1 [Danio rerio]	NA	NA	N	N
Aln102786	0	0	CAG08087.1	unnamed protein product [Tetraodon nigroviridis]	NA	NA	N	N
Aln102788	0	0	CAG01642.1	unnamed protein product [Tetraodon nigroviridis]	NA	NA	N	N
Aln102789	2	3	XP_001338899.1	PREDICTED: similar to pol polyprotein [Danio rerio]	XP_945963.1	PREDICTED: similar to retrotransposon-like 1 [Homo sapiens]	N	N
Aln102790	0	0	CAF98426.1	unnamed protein product [Tetraodon nigroviridis]	NA	NA	N	N
Aln102790	0	0	CAD79707.2	parathyroid hormone receptor 1 [Takifugu rubripes]	NA	NA	N	N
Aln102791	1	0	CAF99865.1	unnamed protein product [Tetraodon nigroviridis]	NP_008942.3	alpha/beta hydrolase domain containing protein 2 [Homo sapiens]	N	N
Aln102792	0	0	CAG07560.1	unnamed protein product [Tetraodon nigroviridis]	NA	NA	N	N
Aln102795	0	1	NP_956001.1	elongation factor RNA polymerase II [Danio rerio]	NP_006523.1	elongation factor RNA polymerase II [Homo sapiens]	N	N
Aln102800	0	0	AAI24404.1	Zgc:153626 protein [Danio rerio]	NA	NA	N	N
Aln102802	0	1	CAG00481.1	unnamed protein product [Tetraodon nigroviridis]	NA	NA	N	N
Aln102807	0	0	NP_001082981.1	hypothetical protein LOC100037359 [Danio rerio]	NA	NA	N	N
Aln102810	1	0	CAF95447.1	unnamed protein product [Tetraodon nigroviridis]	NA	NA	N	N
Aln102812	0	0	CAG12994.1	unnamed protein product [Tetraodon nigroviridis]	NA	NA	N	N
Aln102815	0	1	CAI21194.1	novel protein containing a beta-ketoacyl synthase, N-terminal domain [Danio rerio]	NA	NA	N	N
Aln102815	4	2	XP_001335904.1	PREDICTED: hypothetical protein [Danio rerio]	NP_004095.4	fatty acid synthase [Homo sapiens]	N	N
Aln102817	0	0	CAG02525.1	unnamed protein product [Tetraodon nigroviridis]	NA	NA	N	N
Aln102817	0	0	XP_693102.2	PREDICTED: hypothetical protein [Danio rerio]	NA	NA	N	N
Aln102834	0	0	CAG06282.1	unnamed protein product [Tetraodon nigroviridis]	NA	NA	N	N
Aln102834	0	5	CAG06283.1	unnamed protein product [Tetraodon nigroviridis]	NP_542401.1	solute carrier family 35, member A4 [Homo sapiens]	N	N
Aln102838	0	1	XP_695263.2	PREDICTED: hypothetical protein [Danio rerio]	XP_371825.3	PREDICTED: similar to glycine-N-acyltransferase [Homo sapiens]	N	N
Aln102843	0	0	XP_001346113.1	PREDICTED: similar to reverse transcriptase-like [Danio rerio]	NA	NA	N	N
Aln102845	0	0	XP_001336063.1	PREDICTED: similar to breakpoint cluster region isoform 1 [Danio rerio]	NA	NA	N	N
Aln102846	0	0	CAF97919.1	unnamed protein product [Tetraodon nigroviridis]	NA	NA	N	N
Aln102851	0	0	CAG06790.1	unnamed protein product [Tetraodon nigroviridis]	NA	NA	N	N
Aln102854	0	0	CAG08120.1	unnamed protein product [Tetraodon nigroviridis]	NA	NA	N	N
Aln102861	0	0	NP_001035480.1	hypothetical protein LOC678649 [Danio rerio]	NA	NA	N	N
Aln102873	0	0	CAF99926.1	unnamed protein product [Tetraodon nigroviridis]	NA	NA	N	N
Aln102874	0	0	CAF88813.1	unnamed protein product [Tetraodon nigroviridis]	NA	NA	N	N
Aln102877	0	0	ABC88834.1	spinster-like 3 [Danio rerio]	NA	NA	N	N
Aln102877	0	0	CAF98541.1	unnamed protein product [Tetraodon nigroviridis]	NA	NA	N	N
Aln102879	0	0	BAD77969.1	type 1 collagen alpha 2 [Paralichthys olivaceus]	NA	NA	N	N
Aln102879	0	0	NP_000080.2	alpha 2 type I collagen [Homo sapiens]	NA	NA	N	N
Aln102880	0	0	CAG02283.1	unnamed protein product [Tetraodon nigroviridis]	NA	NA	N	N
Aln102888	0	0	CAG09858.1	unnamed protein product [Tetraodon nigroviridis]	NA	NA	N	N
Aln102891	0	0	CAG03921.1	unnamed protein product [Tetraodon nigroviridis]	NA	NA	N	N
Aln102891	1	0	XP_699102.2	PREDICTED: hypothetical protein [Danio rerio]	NA	NA	N	N
Aln102891	0	0	CAG03920.1	unnamed protein product [Tetraodon nigroviridis]	NA	NA	N	N
Aln102894	1	0	XP_693458.2	PREDICTED: similar to novel zinc finger protein [Danio rerio]	NP_002117.1	hepatic leukemia factor [Homo sapiens]	N	N
Aln102896	0	0	CAF99638.1	unnamed protein product [Tetraodon nigroviridis]	NA	NA	N	N
Aln102896	0	0	XP_684508.2	PREDICTED: hypothetical protein [Danio rerio]	NA	NA	N	N
Aln102902	0	0	CAF97182.1	unnamed protein product [Tetraodon nigroviridis]	NA	NA	N	N
Aln102917	0	0	NP_998609.1	Der1-like domain family, member 1 [Danio rerio]	NA	NA	N	N
Aln102921	0	0	NP_060819.2	multiple C2-domains with two transmembrane regions 2 [Homo sapiens]	NA	NA	N	N
Aln102932	0	0	CAF88745.1	unnamed protein product [Tetraodon nigroviridis]	NA	NA	N	N
Aln102937	0	0	CAG07020.1	unnamed protein product [Tetraodon nigroviridis]	NA	NA	N	N
Aln102941	0	0	CAG06714.1	unnamed protein product [Tetraodon nigroviridis]	NA	NA	N	N
Aln102944	0	0	AAD56428.1	decoy TNF receptor [Salvelinus fontinalis]	NA	NA	N	N
Aln102945	0	0	CAF87584.1	unnamed protein product [Tetraodon nigroviridis]	NA	NA	N	N
Aln102948	1	0	CAG08770.1	unnamed protein product [Tetraodon nigroviridis]	NP_073609.2	epidermal growth factor receptor pathway substrate 8-like protein 2 [Homo sapiens]	N	N
Aln102951	1	1	CAF92633.1	unnamed protein product [Tetraodon nigroviridis]	NA	NA	N	N
Aln102951	0	0	XP_685510.1	PREDICTED: hypothetical protein [Danio rerio]	NA	NA	N	N
Aln102953	0	0	CAG11648.1	unnamed protein product [Tetraodon nigroviridis]	NA	NA	N	N
Aln102955	0	0	CAG07789.1	unnamed protein product [Tetraodon nigroviridis]	NA	NA	N	N
Aln102963	0	0	CAG07798.1	unnamed protein product [Tetraodon nigroviridis]	NA	NA	N	N
Aln102964	0	0	CAG03969.1	unnamed protein product [Tetraodon nigroviridis]	NA	NA	N	N
Aln102969	0	0	NP_001002086.1	nudix (nucleoside diphosphate linked moiety X)-type motif 5 [Danio rerio]	NA	NA	N	N
Aln102970	1	0	CAF98355.1	unnamed protein product [Tetraodon nigroviridis]	NP_997221.1	lactase-like [Homo sapiens]	N	N
Aln102970	0	0	XP_692686.2	PREDICTED: hypothetical protein [Danio rerio]	NA	NA	N	N
Aln102970	0	0	NP_001002735.1	hypothetical protein LOC437008 [Danio rerio]	NA	NA	N	N
Aln102974	0	2	NP_958498.1	Fanconi anemia, complementation group D2 [Danio rerio]	NP_001018125.1	Fanconi anemia complementation group D2 isoform b [Homo sapiens]	N	N
Aln102974	0	0	CAG06801.1	unnamed protein product [Tetraodon nigroviridis]	NA	NA	N	N
Aln102977	0	1	CAG12911.1	unnamed protein product [Tetraodon nigroviridis]	NP_937757.1	CUB and Sushi multiple domains 3 isoform 2 [Homo sapiens]	N	N
Aln102980	1	3	CAG00625.1	unnamed protein product [Tetraodon nigroviridis]	NP_569076.1	protein tyrosine phosphatase, receptor type, D isoform 3 precursor [Homo sapiens]	N	N
Aln102983	0	0	CAG01437.1	unnamed protein product [Tetraodon nigroviridis]	NP_579873.1	semaphorin 6B isoform 2 precursor [Homo sapiens]	N	N
Aln102984	0	0	XP_001336334.1	PREDICTED: similar to fibroblast growth factor receptor 3 [Danio rerio]	NA	NA	N	N
Aln102985	0	0	CAG05556.1	unnamed protein product [Tetraodon nigroviridis]	NA	NA	N	N
Aln102994	0	0	CAG10735.1	unnamed protein product [Tetraodon nigroviridis]	NA	NA	N	N
Aln103000	0	0	NP_001038463.1	hypothetical protein LOC562774 [Danio rerio]	NA	NA	N	N
Aln103002	0	1	CAF99948.1	unnamed protein product [Tetraodon nigroviridis]	NP_056245.2	regeneration associated muscle protease isoform a [Homo sapiens]	N	N
Aln103006	5	3	CAG11865.1	unnamed protein product [Tetraodon nigroviridis]	NP_079334.3	tripartite motif-containing 46 [Homo sapiens]	N	N
Aln103011	1	0	CAG10454.1	unnamed protein product [Tetraodon nigroviridis]	NP_065988.1	Fanconi anemia, complementation group M [Homo sapiens]	N	N
Aln103013	1	1	XP_001345276.1	PREDICTED: hypothetical protein [Danio rerio]	NP_689449.1	CDC42 effector protein 1 isoform a [Homo sapiens]	N	N
Aln103016	0	0	XP_001342934.1	PREDICTED: hypothetical protein [Danio rerio]	NA	NA	N	N
Aln103026	0	0	Q9W6R1	Phosphorylase b kinase regulatory subunit alpha, liver isoform (Phosphorylase kinase alpha L subunit)	NA	NA	N	N
Aln103026	0	3	CAF99812.1	unnamed protein product [Tetraodon nigroviridis]	NA	NA	N	N
Aln103028	0	0	XP_690575.2	PREDICTED: hypothetical protein [Danio rerio]	NA	NA	N	N
Aln103031	0	0	CAG09087.1	unnamed protein product [Tetraodon nigroviridis]	NA	NA	N	N
Aln103034	0	0	CAG02743.1	unnamed protein product [Tetraodon nigroviridis]	NA	NA	N	N
Aln103049	0	0	AAH58510.1	Zgc:111913 protein [Danio rerio]	NA	NA	N	N
Aln103049	0	1	CAF93919.1	unnamed protein product [Tetraodon nigroviridis]	NP_004332.2	carbamoylphosphate synthetase 2/aspartate transcarbamylase/dihydroorotase [Homo sapiens]	N	N
Aln103050	1	0	CAF95251.1	unnamed protein product [Tetraodon nigroviridis]	NA	NA	N	N
Aln103052	0	0	CAG03630.1	unnamed protein product [Tetraodon nigroviridis]	NA	NA	N	N
Aln103055	0	0	AAD19348.1	reverse transcriptase-like protein [Takifugu rubripes]	NA	NA	N	N
Aln103064	0	0	CAG02631.1	unnamed protein product [Tetraodon nigroviridis]	NA	NA	N	N
Aln103064	0	1	AAO33375.1	coagulation factor V precursor [Takifugu rubripes]	NP_000121.1	coagulation factor V precursor [Homo sapiens]	N	N
Aln103073	0	0	CAF95259.1	unnamed protein product [Tetraodon nigroviridis]	NA	NA	N	N
Aln103074	0	0	CAG04585.1	unnamed protein product [Tetraodon nigroviridis]	NA	NA	N	N
Aln103085	0	0	CAG06545.1	unnamed protein product [Tetraodon nigroviridis]	NA	NA	N	N
Aln103087	0	0	CAG10715.1	unnamed protein product [Tetraodon nigroviridis]	NA	NA	N	N
Aln103092	0	1	CAF98766.1	unnamed protein product [Tetraodon nigroviridis]	NP_062565.2	partitioning-defective protein 3 homolog [Homo sapiens]	N	N
Aln103094	0	0	CAF93732.1	unnamed protein product [Tetraodon nigroviridis]	NA	NA	N	N
Aln103100	0	0	BAB83670.1	type 1 insulin-like growth factor receptor [Paralichthys olivaceus]	NA	NA	N	N
Aln103104	0	0	NP_055134.2	LEM domain containing 3 [Homo sapiens]	NA	NA	N	N
Aln103104	0	0	CAH69108.1	novel protein similar to vertebrate integral inner nuclear membrane protein (MAN1) [Danio rerio]	NA	NA	N	N
Aln103105	0	0	CAG11555.1	unnamed protein product [Tetraodon nigroviridis]	NA	NA	N	N
Aln103108	0	0	CAG12657.1	unnamed protein product [Tetraodon nigroviridis]	NA	NA	N	N
Aln103110	0	0	CAG10859.1	unnamed protein product [Tetraodon nigroviridis]	NA	NA	N	N
Aln103120	0	0	CAG06569.1	unnamed protein product [Tetraodon nigroviridis]	NA	NA	N	N
Aln103132	0	0	NP_690842.1	amyloid beta (A4) precursor protein b [Danio rerio]	NA	NA	N	N
Aln103139	1	0	CAG01756.1	unnamed protein product [Tetraodon nigroviridis]	NA	NA	N	N
Aln103145	0	4	AAO88982.1	T cell receptor alpha chain [Stegastes partitus]	NA	NA	N	N
Aln103151	0	0	CAG09601.1	unnamed protein product [Tetraodon nigroviridis]	NA	NA	N	N
Aln103155	0	1	CAG04112.1	unnamed protein product [Tetraodon nigroviridis]	NA	NA	N	N
Aln103156	0	0	XP_001334078.1	PREDICTED: hypothetical protein [Danio rerio]	NA	NA	N	N
Aln103156	0	0	XP_001340016.1	PREDICTED: similar to ENSANGP00000010363 [Danio rerio]	NA	NA	N	N
Aln103162	0	0	CAG05309.1	unnamed protein product [Tetraodon nigroviridis]	NA	NA	N	N
Aln103165	0	0	CAF98741.1	unnamed protein product [Tetraodon nigroviridis]	NA	NA	N	N
Aln103175	0	0	BAA02752.1	fibroblast growth factor receptor [Oryzias latipes]	NA	NA	N	N
Aln103175	0	0	Q90413	Fibroblast growth factor receptor 4 precursor (FGFR-4)	NA	NA	N	N
Aln103175	0	0	CAF97301.1	unnamed protein product [Tetraodon nigroviridis]	NA	NA	N	N
Aln103177	0	0	Q7SYD9	Integrator complex subunit 6 (Int6) (Protein DDX26B)	NA	NA	N	N
Aln103177	0	0	CAF94677.1	unnamed protein product [Tetraodon nigroviridis]	NA	NA	N	N
Aln103181	0	0	CAF90624.1	unnamed protein product [Tetraodon nigroviridis]	NA	NA	N	N
Aln103182	0	1	CAF96834.1	unnamed protein product [Tetraodon nigroviridis]	NA	NA	N	N
Aln103187	0	0	CAF25504.1	membrane protein p24B [Oncorhynchus mykiss]	NA	NA	N	N
Aln103188	0	0	CAF99685.1	unnamed protein product [Tetraodon nigroviridis]	NA	NA	N	N
Aln103197	0	0	AAX61170.1	CDC28 protein kinase 1 [Oreochromis mossambicus]	NA	NA	N	N
Aln103199	0	0	XP_001343024.1	PREDICTED: hypothetical protein [Danio rerio]	NA	NA	N	N
Aln103199	0	1	XP_001340361.1	PREDICTED: hypothetical protein, partial [Danio rerio]	NP_981961.1	CD163 antigen isoform b [Homo sapiens]	N	N
Aln103200	0	0	CAF95264.1	unnamed protein product [Tetraodon nigroviridis]	NA	NA	N	N
Aln103203	0	0	CAF92281.1	unnamed protein product [Tetraodon nigroviridis]	NA	NA	N	N
Aln103204	0	0	CAG08148.1	unnamed protein product [Tetraodon nigroviridis]	NA	NA	N	N
Aln103205	1	1	CAG12098.1	unnamed protein product [Tetraodon nigroviridis]	NP_694571.1	prickle-like 1 [Homo sapiens]	N	N
Aln103209	0	0	CAG03818.1	unnamed protein product [Tetraodon nigroviridis]	NA	NA	N	N
Aln103212	0	1	CAG05653.1	unnamed protein product [Tetraodon nigroviridis]	NA	NA	N	N
Aln103212	0	0	NP_001697.2	B-cell lymphoma 6 protein [Homo sapiens]	NA	NA	N	N
Aln103216	0	0	CAG03875.1	unnamed protein product [Tetraodon nigroviridis]	NA	NA	N	N
Aln103225	0	0	CAF96314.1	unnamed protein product [Tetraodon nigroviridis]	NA	NA	N	N
Aln103226	0	0	CAF99870.1	unnamed protein product [Tetraodon nigroviridis]	NA	NA	N	N
Aln103228	0	0	CAG08282.1	unnamed protein product [Tetraodon nigroviridis]	NA	NA	N	N
Aln103233	0	0	CAG05852.1	unnamed protein product [Tetraodon nigroviridis]	NA	NA	N	N
Aln103237	0	1	CAF98006.1	unnamed protein product [Tetraodon nigroviridis]	NA	NA	N	N
Aln103238	0	0	CAF99051.1	unnamed protein product [Tetraodon nigroviridis]	NA	NA	N	N
Aln103239	0	0	CAF91684.1	unnamed protein product [Tetraodon nigroviridis]	NA	NA	N	N
Aln103245	0	0	XP_001344482.1	PREDICTED: hypothetical protein [Danio rerio]	NA	NA	N	N
Aln103245	0	0	CAG01997.1	unnamed protein product [Tetraodon nigroviridis]	NP_003768.2	dynein, axonemal, heavy polypeptide 11 [Homo sapiens]	N	N
Aln103249	0	0	CAF87404.1	unnamed protein product [Tetraodon nigroviridis]	NA	NA	N	N
Aln103250	0	1	CAG12576.1	unnamed protein product [Tetraodon nigroviridis]	NP_597812.1	sodium bicarbonate transporter 4 isoform c [Homo sapiens]	N	N
Aln103253	0	0	CAG11366.1	unnamed protein product [Tetraodon nigroviridis]	NA	NA	N	N
Aln103253	0	0	AAS55644.1	chorion protein [Liparis atlanticus]	NA	NA	N	N
Aln103253	0	0	AAM91819.1	choriogenin L [Oryzias latipes]	NA	NA	N	N
Aln103253	0	0	CAA63709.1	chorion protein [Sparus aurata]	NA	NA	N	N
Aln103255	0	2	CAF88837.1	unnamed protein product [Tetraodon nigroviridis]	NA	NA	N	N
Aln103255	0	1	CAF96777.1	unnamed protein product [Tetraodon nigroviridis]	NA	NA	N	N
Aln103259	0	0	CAG07571.1	unnamed protein product [Tetraodon nigroviridis]	NA	NA	N	N
Aln103269	0	0	CAG03441.1	unnamed protein product [Tetraodon nigroviridis]	NA	NA	N	N
Aln103273	0	0	CAG07984.1	unnamed protein product [Tetraodon nigroviridis]	NA	NA	N	N
Aln103284	0	0	CAF96793.1	unnamed protein product [Tetraodon nigroviridis]	NP_060066.2	kinesin family member 21B [Homo sapiens]	N	N
Aln103287	0	0	NP_001032648.1	hypothetical protein LOC641560 [Danio rerio]	NA	NA	N	N
Aln103289	0	0	CAG07856.1	unnamed protein product [Tetraodon nigroviridis]	NA	NA	N	N
Aln103301	0	0	CAG02514.1	unnamed protein product [Tetraodon nigroviridis]	NA	NA	N	N
Aln103301	1	0	NP_001073514.1	hypothetical protein LOC569819 [Danio rerio]	NA	NA	N	N
Aln103307	0	0	XP_001345420.1	PREDICTED: hypothetical protein [Danio rerio]	NA	NA	N	N
Aln103327	0	0	CAG03244.1	unnamed protein product [Tetraodon nigroviridis]	NP_002457.1	MYB-related protein B [Homo sapiens]	N	N
Aln103337	0	0	XP_001342262.1	PREDICTED: similar to LOC553308 protein [Danio rerio]	NA	NA	N	N
Aln103341	0	0	CAF89852.1	unnamed protein product [Tetraodon nigroviridis]	NA	NA	N	N
Aln103343	0	0	AAF71259.1	vitelline envelope protein beta [Oncorhynchus mykiss]	NA	NA	N	N
Aln103347	0	0	XP_699006.2	PREDICTED: hypothetical protein [Danio rerio]	NA	NA	N	N
Aln103357	0	2	CAG03930.1	unnamed protein product [Tetraodon nigroviridis]	NP_005174.2	calcium channel, voltage-dependent, alpha 1F subunit [Homo sapiens]	N	N
Aln103362	0	0	CAG03838.1	unnamed protein product [Tetraodon nigroviridis]	NA	NA	N	N
Aln103365	0	0	XP_001335116.1	PREDICTED: hypothetical protein [Danio rerio]	NA	NA	N	N
Aln103366	0	2	CAG03554.1	unnamed protein product [Tetraodon nigroviridis]	NA	NA	N	N
Aln103368	0	0	CAG05437.1	unnamed protein product [Tetraodon nigroviridis]	NA	NA	N	N
Aln103381	0	0	CAG11383.1	unnamed protein product [Tetraodon nigroviridis]	NA	NA	N	N
Aln103382	1	0	CAG06386.1	unnamed protein product [Tetraodon nigroviridis]	NP_886553.2	eukaryotic translation initiation factor 4 gamma, 1 isoform 1 [Homo sapiens]	N	N
Aln103383	0	0	XP_001337486.1	PREDICTED: hypothetical protein [Danio rerio]	NA	NA	N	N
Aln103397	0	0	CAG07033.1	unnamed protein product [Tetraodon nigroviridis]	XP_942788.2	PREDICTED: similar to Proton-associated sugar transporter A (PAST-A) (Solute carrier family 45 member 1) (Deleted in neuroblastoma 5 protein) (DNb-5) [Homo sapiens]	N	N
Aln103398	0	0	AAD40680.1	L-plastin [Danio rerio]	NA	NA	N	N
Aln103399	1	0	CAG06224.1	unnamed protein product [Tetraodon nigroviridis]	NA	NA	N	N
Aln103402	0	1	CAG03229.1	unnamed protein product [Tetraodon nigroviridis]	NA	NA	N	N
Aln103404	0	0	XP_696853.2	PREDICTED: hypothetical protein [Danio rerio]	NA	NA	N	N
Aln103408	1	1	XP_001335694.1	PREDICTED: similar to Gamma crystallin B (Gamma crystallin II) [Danio rerio]	NP_005201.1	crystallin, gamma B [Homo sapiens]	N	N
Aln103418	0	0	CAG13997.1	unnamed protein product [Tetraodon nigroviridis]	NA	NA	N	N
Aln103418	0	0	XP_933716.2	PREDICTED: similar to sushi, von Willebrand factor type A, EGF and pentraxin domain containing 1 isoform 1 [Homo sapiens]	NA	NA	N	N
Aln103428	0	0	CAG05538.1	unnamed protein product [Tetraodon nigroviridis]	NA	NA	N	N
Aln103429	0	8	AAL83816.1	novel immune-type receptor 3 [Oncorhynchus mykiss]	NA	NA	N	N
Aln103432	0	0	CAG04512.1	unnamed protein product [Tetraodon nigroviridis]	NA	NA	N	N
Aln103432	0	0	NP_998154.1	hypothetical protein LOC406262 [Danio rerio]	NA	NA	N	N
Aln103439	0	2	CAG11561.1	unnamed protein product [Tetraodon nigroviridis]	NP_690850.1	collagen, type XXIV, alpha 1 [Homo sapiens]	N	N
Aln103441	0	0	XP_689968.2	PREDICTED: similar to LReO_3 [Danio rerio]	XP_945963.1	PREDICTED: similar to retrotransposon-like 1 [Homo sapiens]	N	N
Aln103446	2	0	CAF96773.1	unnamed protein product [Tetraodon nigroviridis]	NP_065109.1	patatin-like phospholipase domain containing 2 [Homo sapiens]	N	N
Aln103447	0	0	CAD61092.1	ORF2 of novel retrotransposon [Danio rerio]	NA	NA	N	N
Aln103447	1	4	XP_001336973.1	PREDICTED: hypothetical protein [Danio rerio]	NP_061940.1	guanine nucleotide binding protein-like 3 (nucleolar)-like [Homo sapiens]	N	N
Aln103453	0	0	XP_001338076.1	PREDICTED: similar to 60S ribosomal protein L27 [Danio rerio]	NA	NA	N	N
Aln103456	0	0	CAG05164.1	unnamed protein product [Tetraodon nigroviridis]	NA	NA	N	N
Aln103456	0	0	NP_001005587.1	hypothetical protein LOC449545 [Danio rerio]	NA	NA	N	N
Aln103458	0	0	CAG03607.1	unnamed protein product [Tetraodon nigroviridis]	NA	NA	N	N
Aln103464	0	0	CAG08211.1	unnamed protein product [Tetraodon nigroviridis]	NA	NA	N	N
Aln103473	0	0	CAK04074.1	novel protein (zgc:86620) [Danio rerio]	NA	NA	N	N
Aln103473	0	0	CAG14423.1	unnamed protein product [Tetraodon nigroviridis]	NA	NA	N	N
Aln103475	0	0	CAG01590.1	unnamed protein product [Tetraodon nigroviridis]	NA	NA	N	N
Aln103479	0	0	CAF98718.1	unnamed protein product [Tetraodon nigroviridis]	NA	NA	N	N
Aln103480	0	0	XP_696164.2	PREDICTED: similar to type VI collagen alpha-2 subunit preprotein [Danio rerio]	NA	NA	N	N
Aln103480	0	0	NP_478055.1	alpha 2 type VI collagen isoform 2C2a precursor [Homo sapiens]	NA	NA	N	N
Aln103484	0	0	CAG00941.1	unnamed protein product [Tetraodon nigroviridis]	NA	NA	N	N
Aln103485	0	0	XP_001343719.1	PREDICTED: similar to Plrg1 protein [Danio rerio]	NA	NA	N	N
Aln103485	0	0	CAF96584.1	unnamed protein product [Tetraodon nigroviridis]	NA	NA	N	N
Aln103491	0	0	CAG01231.1	unnamed protein product [Tetraodon nigroviridis]	NA	NA	N	N
Aln103492	4	7	AAM34208.1	polyprotein [Danio rerio]	NP_659500.1	hypothetical protein LOC221443 [Homo sapiens]	N	N
Aln103495	0	0	P51467	Arrestin, red cell isoform 2 (CARR)	NA	NA	N	N
Aln103495	0	0	CAF97348.1	unnamed protein product [Tetraodon nigroviridis]	NA	NA	N	N
Aln103496	0	1	CAF96415.1	unnamed protein product [Tetraodon nigroviridis]	NP_055940.2	capicua homolog [Homo sapiens]	N	N
Aln103496	0	0	XP_694347.2	PREDICTED: hypothetical protein [Danio rerio]	NA	NA	N	N
Aln103501	4	8	XP_001341389.1	PREDICTED: similar to pol polyprotein [Danio rerio]	NP_055059.1	ADAM metallopeptidase with thrombospondin type 1 motif, 2 isoform 1 preproprotein [Homo sapiens]	N	N
Aln103506	0	1	CAF91556.1	unnamed protein product [Tetraodon nigroviridis]	NP_006186.1	pre-B-cell leukemia transcription factor 3 [Homo sapiens]	N	N
Aln103510	0	0	CAG05342.1	unnamed protein product [Tetraodon nigroviridis]	NA	NA	N	N
Aln103514	0	0	XP_001335932.1	PREDICTED: hypothetical protein [Danio rerio]	NA	NA	N	N
Aln103517	0	0	AAH68371.1	Calcium activated nucleotidase 1 [Danio rerio]	NA	NA	N	N
Aln103520	0	0	CAG12975.1	unnamed protein product [Tetraodon nigroviridis]	NA	NA	N	N
Aln103523	0	0	XP_690143.2	PREDICTED: similar to ciliary dynein heavy chain 7 [Danio rerio]	NA	NA	N	N
Aln103537	0	0	CAG03772.1	unnamed protein product [Tetraodon nigroviridis]	NA	NA	N	N
Aln103540	0	0	CAG04577.1	unnamed protein product [Tetraodon nigroviridis]	NA	NA	N	N
Aln103544	0	0	NP_001072102.1	DAZAP2-like protein [Takifugu rubripes]	NA	NA	N	N
Aln103544	0	0	NP_055579.1	DAZ associated protein 2 [Homo sapiens]	NA	NA	N	N
Aln103545	0	0	CAG06122.1	unnamed protein product [Tetraodon nigroviridis]	NA	NA	N	N
Aln103549	0	0	CAG11029.1	unnamed protein product [Tetraodon nigroviridis]	NA	NA	N	N
Aln103550	1	2	CAD61092.1	ORF2 of novel retrotransposon [Danio rerio]	NA	NA	N	N
Aln103556	1	0	XP_698448.2	PREDICTED: hypothetical protein [Danio rerio]	NA	NA	N	N
Aln103559	0	1	NP_000412.2	keratin 10 [Homo sapiens]	NA	NA	N	N
Aln103560	0	0	NP_001076472.1	hypothetical protein LOC100009634 [Danio rerio]	NA	NA	N	N
Aln103562	0	0	XP_001340239.1	PREDICTED: hypothetical protein [Danio rerio]	NA	NA	N	N
Aln103563	0	0	XP_001344257.1	PREDICTED: similar to hCG2036623, [Danio rerio]	NA	NA	N	N
Aln103565	1	0	NP_001091654.1	hypothetical protein LOC567365 [Danio rerio]	NP_653080.1	A-kinase anchor protein 12 isoform 2 [Homo sapiens]	N	N
Aln103565	0	0	XP_001336610.1	PREDICTED: hypothetical protein [Danio rerio]	NA	NA	N	N
Aln103569	0	0	CAG11849.1	unnamed protein product [Tetraodon nigroviridis]	NA	NA	N	N
Aln103573	1	0	CAG01410.1	unnamed protein product [Tetraodon nigroviridis]	NP_006383.2	nucleolar protein 5A [Homo sapiens]	N	N
Aln103574	0	0	XP_684019.2	PREDICTED: similar to cyclin fold protein 1 isoform 1 [Danio rerio]	NA	NA	N	N
Aln103574	0	0	CAF98769.1	unnamed protein product [Tetraodon nigroviridis]	NA	NA	N	N
Aln103575	0	0	CAF90989.1	unnamed protein product [Tetraodon nigroviridis]	NA	NA	N	N
Aln103589	1	0	NP_001009990.1	cell division cycle 40 homolog [Danio rerio]	NA	NA	N	N
Aln103591	0	1	AAF28786.1	immune-type receptor 10 [Sphoeroides nephelus]	NA	NA	N	N
Aln103595	0	0	XP_001332564.1	PREDICTED: similar to ODF2 [Danio rerio]	NA	NA	N	N
Aln103596	0	0	CAF95706.1	unnamed protein product [Tetraodon nigroviridis]	NA	NA	N	N
Aln103605	0	0	CAG02558.1	unnamed protein product [Tetraodon nigroviridis]	NA	NA	N	N
Aln103611	0	1	XP_001345461.1	PREDICTED: similar to ReO_6 [Danio rerio]	NA	NA	N	N
Aln103612	0	0	NP_982345.1	reticulon 4 receptor precursor [Danio rerio]	NA	NA	N	N
Aln103612	0	0	AAH76103.1	Reticulon 4 receptor [Danio rerio]	NA	NA	N	N
Aln103615	0	0	CAF90588.1	unnamed protein product [Tetraodon nigroviridis]	NA	NA	N	N
Aln103615	0	0	NP_945334.1	purinergic receptor P2X, ligand-gated ion channel, 2 [Danio rerio]	NA	NA	N	N
Aln103617	1	1	XP_686222.1	PREDICTED: hypothetical protein isoform 1 [Danio rerio]	NA	NA	N	N
Aln103622	0	0	CAF95829.1	unnamed protein product [Tetraodon nigroviridis]	NA	NA	N	N
Aln103623	0	0	CAG12135.1	unnamed protein product [Tetraodon nigroviridis]	NA	NA	N	N
Aln103624	1	0	CAG06974.1	unnamed protein product [Tetraodon nigroviridis]	NA	NA	N	N
Aln103624	0	0	XP_001335053.1	PREDICTED: similar to semaphorin 3Fb [Danio rerio]	NA	NA	N	N
Aln103630	0	0	CAG06559.1	unnamed protein product [Tetraodon nigroviridis]	NA	NA	N	N
Aln103630	0	0	XP_692652.2	PREDICTED: hypothetical protein [Danio rerio]	NA	NA	N	N
Aln103633	0	2	CAG11206.1	unnamed protein product [Tetraodon nigroviridis]	NA	NA	N	N
Aln103644	0	0	CAG04541.1	unnamed protein product [Tetraodon nigroviridis]	NA	NA	N	N
Aln103647	0	0	CAF98059.1	unnamed protein product [Tetraodon nigroviridis]	NA	NA	N	N
Aln103650	0	1	CAF94351.1	unnamed protein product [Tetraodon nigroviridis]	NP_689534.1	hypothetical protein LOC121506 [Homo sapiens]	N	N
Aln103652	0	0	CAF88059.1	unnamed protein product [Tetraodon nigroviridis]	NA	NA	N	N
Aln103653	0	0	BAD19009.1	serine/threonine protein kinase BRAF [Seriola quinqueradiata]	NA	NA	N	N
Aln103656	0	0	CAG09057.1	unnamed protein product [Tetraodon nigroviridis]	NA	NA	N	N
Aln103657	0	1	CAG10804.1	unnamed protein product [Tetraodon nigroviridis]	NP_005742.4	A-kinase anchor protein 9 isoform 2 [Homo sapiens]	N	N
Aln103663	0	0	CAG10797.1	unnamed protein product [Tetraodon nigroviridis]	NA	NA	N	N
Aln103666	0	0	NP_001003988.1	hypothetical protein LOC445480 [Danio rerio]	NP_006288.1	X-ray repair cross complementing protein 1 [Homo sapiens]	N	N
Aln103667	0	0	NP_001077015.1	hypothetical protein LOC557186 [Danio rerio]	NA	NA	N	N
Aln103669	0	0	CAF99753.1	unnamed protein product [Tetraodon nigroviridis]	NA	NA	N	N
Aln103672	2	0	CAG11035.1	unnamed protein product [Tetraodon nigroviridis]	NA	NA	N	N
Aln103672	0	0	NP_001074070.1	frizzled3b [Danio rerio]	NA	NA	N	N
Aln103674	0	0	CAG10345.1	unnamed protein product [Tetraodon nigroviridis]	NA	NA	N	N
Aln103675	1	0	XP_698644.2	PREDICTED: hypothetical protein [Danio rerio]	NA	NA	N	N
Aln103683	1	0	AAI33137.1	Zgc:158615 [Danio rerio]	NA	NA	N	N
Aln103689	1	2	CAF95225.1	unnamed protein product [Tetraodon nigroviridis]	NP_055426.1	MDN1, midasin homolog [Homo sapiens]	N	N
Aln103690	0	0	NP_001076453.1	hypothetical protein LOC100005760 [Danio rerio]	NA	NA	N	N
Aln103690	0	0	AAQ18217.1	Ran-binding protein 7 [Danio rerio]	NA	NA	N	N
Aln103692	0	0	XP_695263.2	PREDICTED: hypothetical protein [Danio rerio]	XP_371825.3	PREDICTED: similar to glycine-N-acyltransferase [Homo sapiens]	N	N
Aln103702	0	0	XP_001332561.1	PREDICTED: similar to astrotactin, [Danio rerio]	NA	NA	N	N
Aln103702	0	0	NP_996991.1	astrotactin isoform 2 [Homo sapiens]	NA	NA	N	N
Aln103705	0	1	XP_685794.2	PREDICTED: hypothetical protein [Danio rerio]	NP_079063.2	ring finger protein 122 [Homo sapiens]	N	N
Aln103706	1	2	CAG05171.1	unnamed protein product [Tetraodon nigroviridis]	NA	NA	N	N
Aln103706	0	0	NP_001077015.1	hypothetical protein LOC557186 [Danio rerio]	NA	NA	N	N
Aln103706	0	0	CAF91951.1	unnamed protein product [Tetraodon nigroviridis]	NA	NA	N	N
Aln103708	0	2	NP_004516.1	low density lipoprotein-related protein 2 [Homo sapiens]	NA	NA	N	N
Aln103708	0	0	CAF92585.1	unnamed protein product [Tetraodon nigroviridis]	NA	NA	N	N
Aln103714	0	0	AAI24092.1	Zgc:152706 protein [Danio rerio]	NA	NA	N	N
Aln103714	0	1	Q32TF8	EF-hand domain-containing family member C2	NP_079460.2	EF-hand domain (C-terminal) containing 2 [Homo sapiens]	N	N
Aln103726	0	0	CAG11288.1	unnamed protein product [Tetraodon nigroviridis]	NA	NA	N	N
Aln103729	0	0	XP_001332484.1	PREDICTED: similar to cysteine-rich fibroblast growth factor receptor [Danio rerio]	NA	NA	N	N
Aln103733	0	0	NP_998504.1	palmitoyl-protein thioesterase 1 (ceroid-lipofuscinosis, neuronal 1, infantile) [Danio rerio]	NA	NA	N	N
Aln103734	0	0	CAG09060.1	unnamed protein product [Tetraodon nigroviridis]	NA	NA	N	N
Aln103738	0	0	CAF97815.1	unnamed protein product [Tetraodon nigroviridis]	NA	NA	N	N
Aln103740	0	0	NP_570925.1	protein tyrosine phosphatase, receptor type, sigma isoform 4 precursor [Homo sapiens]	NA	NA	N	N
Aln103744	0	0	CAF94559.1	unnamed protein product [Tetraodon nigroviridis]	NA	NA	N	N
Aln103753	0	0	NP_571830.1	solute carrier family 6 (neurotransmitter transporter, dopamine), member 3 [Danio rerio]	NA	NA	N	N
Aln103753	0	0	CAF96720.1	unnamed protein product [Tetraodon nigroviridis]	NA	NA	N	N
Aln103755	0	0	CAF92374.1	unnamed protein product [Tetraodon nigroviridis]	NA	NA	N	N
Aln103758	2	0	XP_001343120.1	PREDICTED: hypothetical protein [Danio rerio]	NP_060485.3	hypothetical protein LOC55086 [Homo sapiens]	N	N
Aln103764	0	0	XP_001341052.1	PREDICTED: hypothetical protein [Danio rerio]	NP_077084.1	PHD finger protein 1 isoform b [Homo sapiens]	N	N
Aln103764	1	0	XP_001336736.1	PREDICTED: hypothetical protein [Danio rerio]	NA	NA	N	N
Aln103766	0	0	CAF97885.1	unnamed protein product [Tetraodon nigroviridis]	NA	NA	N	N
Aln103771	1	0	CAG01197.1	unnamed protein product [Tetraodon nigroviridis]	NP_112595.1	Rho GTPase activating protein 24 [Homo sapiens]	N	N
Aln103781	0	0	CAG08424.1	unnamed protein product [Tetraodon nigroviridis]	NA	NA	N	N
Aln103782	0	0	CAG02439.1	unnamed protein product [Tetraodon nigroviridis]	NA	NA	N	N
Aln103783	0	0	CAG12601.1	unnamed protein product [Tetraodon nigroviridis]	NA	NA	N	N
Aln103783	0	1	NP_006166.3	nebulin-related anchoring protein isoform C [Homo sapiens]	NA	NA	N	N
Aln103786	0	0	CAG11102.1	unnamed protein product [Tetraodon nigroviridis]	NA	NA	N	N
Aln103794	0	0	CAG07622.1	unnamed protein product [Tetraodon nigroviridis]	NP_733751.2	myeloid/lymphoid or mixed-lineage leukemia 3 isoform 2 [Homo sapiens]	N	N
Aln103803	0	0	CAG03680.1	unnamed protein product [Tetraodon nigroviridis]	NA	NA	N	N
Aln103804	0	0	CAG07745.1	unnamed protein product [Tetraodon nigroviridis]	NA	NA	N	N
Aln103804	0	0	CAG01353.1	unnamed protein product [Tetraodon nigroviridis]	NA	NA	N	N
Aln103809	0	0	BAB18764.1	core binding factor alpha1 subunit ptotein [Oryzias latipes]	NA	NA	N	N
Aln103810	0	0	CAG05868.1	unnamed protein product [Tetraodon nigroviridis]	NA	NA	N	N
Aln103810	0	0	XP_687109.2	PREDICTED: hypothetical protein [Danio rerio]	NA	NA	N	N
Aln103815	0	0	CAF93341.1	unnamed protein product [Tetraodon nigroviridis]	NA	NA	N	N
Aln103820	2	4	XP_001335605.1	PREDICTED: similar to pol polyprotein [Danio rerio]	NP_055212.2	putative serine-threonine protein kinase [Homo sapiens]	N	N
Aln103825	0	0	XP_001342892.1	PREDICTED: hypothetical protein [Danio rerio]	NA	NA	N	N
Aln103826	0	0	CAF96105.1	unnamed protein product [Tetraodon nigroviridis]	NP_775803.1	hypothetical protein LOC163479 [Homo sapiens]	N	N
Aln103826	0	0	CAG07708.1	unnamed protein product [Tetraodon nigroviridis]	NA	NA	N	N
Aln103834	0	0	XP_688705.2	PREDICTED: similar to Glomulin, like [Danio rerio]	NA	NA	N	N
Aln103834	0	0	NP_001007416.1	glomulin, like [Danio rerio]	NA	NA	N	N
Aln103834	0	0	XP_001338021.1	PREDICTED: similar to Glomulin, like [Danio rerio]	NA	NA	N	N
Aln103841	0	0	CAG11727.1	unnamed protein product [Tetraodon nigroviridis]	NA	NA	N	N
Aln103842	0	0	CAG08553.1	unnamed protein product [Tetraodon nigroviridis]	NA	NA	N	N
Aln103848	0	0	CAG10818.1	unnamed protein product [Tetraodon nigroviridis]	NA	NA	N	N
Aln103852	0	1	CAF90499.1	unnamed protein product [Tetraodon nigroviridis]	NP_689928.2	leucine rich repeat containing 35 [Homo sapiens]	N	N
Aln103857	0	0	CAG13290.1	unnamed protein product [Tetraodon nigroviridis]	NA	NA	N	N
Aln103864	1	1	CAF99237.1	unnamed protein product [Tetraodon nigroviridis]	NP_476510.1	G protein-coupled receptor kinase-interactor 2 isoform 1 [Homo sapiens]	N	N
Aln103869	0	0	ABC02832.1	gamma-aminobutyrate aminotransferase [Carassius auratus]	NA	NA	N	N
Aln103870	0	2	CAF97671.1	unnamed protein product [Tetraodon nigroviridis]	NA	NA	N	N
Aln103875	0	0	CAF99412.1	unnamed protein product [Tetraodon nigroviridis]	NA	NA	N	N
Aln103880	0	0	CAG10149.1	unnamed protein product [Tetraodon nigroviridis]	NA	NA	N	N
Aln103889	0	0	NP_203699.1	alpha 5 type IV collagen isoform 2, precursor [Homo sapiens]	NA	NA	N	N
Aln103889	4	8	XP_001127031.1	PREDICTED: similar to CG33300-PA [Homo sapiens]	NA	NA	N	N
Aln103893	0	0	CAF97010.1	unnamed protein product [Tetraodon nigroviridis]	NA	NA	N	N
Aln103895	0	0	CAG13017.1	unnamed protein product [Tetraodon nigroviridis]	NA	NA	N	N
Aln103896	0	0	CAG04870.1	unnamed protein product [Tetraodon nigroviridis]	NA	NA	N	N
Aln103897	1	0	CAF89575.1	unnamed protein product [Tetraodon nigroviridis]	NA	NA	N	N
Aln103906	0	0	XP_001335477.1	PREDICTED: hypothetical protein isoform 2 [Danio rerio]	NA	NA	N	N
Aln103912	0	0	CAG00891.1	unnamed protein product [Tetraodon nigroviridis]	NA	NA	N	N
Aln103916	1	0	CAG09331.1	unnamed protein product [Tetraodon nigroviridis]	NP_003619.2	plakophilin 4 isoform a [Homo sapiens]	N	N
Aln103917	1	0	CAF91134.1	unnamed protein product [Tetraodon nigroviridis]	NP_775818.2	tripartite motif-containing 65 [Homo sapiens]	N	N
Aln103920	0	0	CAF95239.1	unnamed protein product [Tetraodon nigroviridis]	NA	NA	N	N
Aln103924	0	0	CAG10178.1	unnamed protein product [Tetraodon nigroviridis]	NA	NA	N	N
Aln103926	0	0	CAF96818.1	unnamed protein product [Tetraodon nigroviridis]	NA	NA	N	N
Aln103934	0	0	CAG03635.1	unnamed protein product [Tetraodon nigroviridis]	NA	NA	N	N
Aln103944	0	0	CAG12863.1	unnamed protein product [Tetraodon nigroviridis]	NA	NA	N	N
Aln103949	0	0	XP_700512.2	PREDICTED: hypothetical protein [Danio rerio]	NA	NA	N	N
Aln103949	0	2	NP_001783.2	cadherin 2, type 1 preproprotein [Homo sapiens]	NA	NA	N	N
Aln103949	1	0	NP_004939.1	desmocollin 1 isoform Dsc1b preproprotein [Homo sapiens]	NA	NA	N	N
Aln103957	0	0	CAG10633.1	unnamed protein product [Tetraodon nigroviridis]	NA	NA	N	N
Aln103960	0	0	CAG09461.1	unnamed protein product [Tetraodon nigroviridis]	NA	NA	N	N
Aln103961	0	0	NP_001013333.1	hypothetical protein LOC503737 [Danio rerio]	NA	NA	N	N
Aln103962	0	0	XP_684096.2	PREDICTED: hypothetical protein [Danio rerio]	NA	NA	N	N
Aln103967	1	3	CAG07191.1	unnamed protein product [Tetraodon nigroviridis]	NP_056133.2	Rho-specific guanine nucleotide exchange factor p114 [Homo sapiens]	N	N
Aln103978	0	0	CAI11743.1	novel protein [Danio rerio]	NA	NA	N	N
Aln103978	0	0	CAG01427.1	unnamed protein product [Tetraodon nigroviridis]	NA	NA	N	N
Aln103983	0	0	CAF94276.1	unnamed protein product [Tetraodon nigroviridis]	NA	NA	N	N
Aln103985	0	0	XP_683053.2	PREDICTED: hypothetical protein [Danio rerio]	NA	NA	N	N
Aln103985	0	0	CAG10095.1	unnamed protein product [Tetraodon nigroviridis]	NA	NA	N	N
Aln103992	0	0	XP_942900.1	PREDICTED: similar to dynein, cytoplasmic, heavy chain 2 isoform 3 [Homo sapiens]	NA	NA	N	N
Aln103992	1	0	CAF96652.1	unnamed protein product [Tetraodon nigroviridis]	XP_370652.4	PREDICTED: similar to dynein, cytoplasmic, heavy chain 2 isoform 1 [Homo sapiens]	N	N
Aln103995	1	1	XP_001345307.1	PREDICTED: similar to RIKEN cDNA 4833418A01 gene [Danio rerio]	NA	NA	N	N
Aln103995	0	0	XP_687187.2	PREDICTED: hypothetical protein [Danio rerio]	NA	NA	N	N
Aln103998	0	1	XP_696730.2	PREDICTED: similar to Protein kinase, AMP-activated, gamma 2 non-catalytic subunit [Danio rerio]	NP_057287.2	protein kinase, AMP-activated, gamma 2 non-catalytic subunit [Homo sapiens]	N	N
Aln104003	0	0	XP_001344514.1	PREDICTED: similar to ReO_6 [Danio rerio]	NA	NA	N	N
Aln104013	0	0	NP_001082908.1	hypothetical protein LOC795289 [Danio rerio]	NA	NA	N	N
Aln104019	0	0	NP_956370.1	methionyl-tRNA synthetase [Danio rerio]	NA	NA	N	N
Aln104019	0	0	CAF96510.1	unnamed protein product [Tetraodon nigroviridis]	NA	NA	N	N
Aln104021	0	0	CAG02769.1	unnamed protein product [Tetraodon nigroviridis]	NA	NA	N	N
Aln104021	0	0	NP_001003850.1	RNA binding motif protein 42 [Danio rerio]	NA	NA	N	N
Aln104029	0	0	CAF94806.1	unnamed protein product [Tetraodon nigroviridis]	NA	NA	N	N
Aln104041	0	0	CAD67583.1	putative utrophin [Takifugu rubripes]	NA	NA	N	N
Aln104042	0	0	XP_001332616.1	PREDICTED: hypothetical protein [Danio rerio]	NA	NA	N	N
Aln104042	0	0	CAG07893.1	unnamed protein product [Tetraodon nigroviridis]	NA	NA	N	N
Aln104045	0	1	O57590	Surfeit locus protein 4	NP_149351.1	surfeit 4 [Homo sapiens]	N	N
Aln104046	0	0	XP_001331961.1	PREDICTED: similar to pol polyprotein [Danio rerio]	XP_945963.1	PREDICTED: similar to retrotransposon-like 1 [Homo sapiens]	N	N
Aln104046	0	0	XP_695977.2	PREDICTED: similar to Gypsy Danio rerio 1 polyprotein	NA	NA	N	N
Aln104047	0	0	XP_001344020.1	PREDICTED: similar to Solute carrier family 25 (mitochondrial carrier; dicarboxylate transporter), member 10, partial [Danio rerio]	NA	NA	N	N
Aln104056	0	0	CAG11164.1	unnamed protein product [Tetraodon nigroviridis]	NA	NA	N	N
Aln104057	0	0	XP_686076.1	PREDICTED: hypothetical protein [Danio rerio]	NA	NA	N	N
Aln104057	0	1	NP_001035415.1	hypothetical protein LOC678567 [Danio rerio]	NP_741983.2	tripartite motif-containing 35 isoform 2 [Homo sapiens]	N	N
Aln104067	0	0	CAF99788.1	unnamed protein product [Tetraodon nigroviridis]	NA	NA	N	N
Aln104067	1	0	XP_700736.2	PREDICTED: hypothetical protein [Danio rerio]	NA	NA	N	N
Aln104068	2	11	NP_006653.1	Snf2-related CBP activator protein [Homo sapiens]	NA	NA	N	N
Aln104069	0	1	XP_001345540.1	PREDICTED: similar to ReO_6 [Danio rerio]	NA	NA	N	N
Aln104069	1	0	XP_001337855.1	PREDICTED: similar to ReO_6 [Danio rerio]	NA	NA	N	N
Aln104084	0	0	NP_957224.1	GIPC PDZ domain containing family, member 1 [Danio rerio]	NA	NA	N	N
Aln104090	0	0	CAG09559.1	unnamed protein product [Tetraodon nigroviridis]	NA	NA	N	N
Aln104090	0	0	NP_003423.1	zinc finger protein 131 [Homo sapiens]	NA	NA	N	N
Aln104092	1	1	CAF98775.1	unnamed protein product [Tetraodon nigroviridis]	NP_001291.3	Kruppel-like factor 6 [Homo sapiens]	N	N
Aln104109	0	0	CAG04268.1	unnamed protein product [Tetraodon nigroviridis]	NA	NA	N	N
Aln104117	4	9	NP_001076368.1	vomeronasal 2 receptor, x1 [Danio rerio]	NP_000379.2	calcium-sensing receptor [Homo sapiens]	N	N
Aln104123	0	0	CAF90207.1	unnamed protein product [Tetraodon nigroviridis]	NA	NA	N	N
Aln104126	0	0	NP_956344.1	paired mesoderm homeobox 1b [Danio rerio]	NA	NA	N	N
Aln104129	2	0	XP_001334112.1	PREDICTED: similar to SET domain containing 2 [Danio rerio]	NP_054878.3	huntingtin interacting protein B [Homo sapiens]	N	N
Aln104131	0	0	AAO74158.2	DM-related transcriptional factor Dmrt2b [Oreochromis niloticus]	NA	NA	N	N
Aln104134	1	0	BAF63014.1	frRunx1/p50 [Takifugu rubripes]	NP_001745.2	runt-related transcription factor 1 isoform a [Homo sapiens]	N	N
Aln104138	0	0	CAG12803.1	unnamed protein product [Tetraodon nigroviridis]	NA	NA	N	N
Aln104139	0	0	CAF96579.1	unnamed protein product [Tetraodon nigroviridis]	NA	NA	N	N
Aln104139	0	0	CAF96580.1	unnamed protein product [Tetraodon nigroviridis]	NA	NA	N	N
Aln104152	0	0	BAF47415.1	endothelin receptor type A [Takifugu rubripes]	NA	NA	N	N
Aln104153	1	0	CAF95897.1	unnamed protein product [Tetraodon nigroviridis]	NP_055843.1	TRAF2 and NCK interacting kinase [Homo sapiens]	N	N
Aln104153	0	0	AAH55134.1	TRAF2 and NCK interacting kinase a [Danio rerio]	NA	NA	N	N
Aln104158	0	0	CAG01794.1	unnamed protein product [Tetraodon nigroviridis]	NA	NA	N	N
Aln104158	0	0	NP_057063.2	cofactor required for Sp1 transcriptional activation, subunit 3, 130kDa isoform b [Homo sapiens]	NA	NA	N	N
Aln104158	0	0	NP_001003990.1	cofactor required for Sp1 transcriptional activation, subunit 3 [Danio rerio]	NA	NA	N	N
Aln104164	0	0	CAG06944.1	unnamed protein product [Tetraodon nigroviridis]	NA	NA	N	N
Aln104167	0	0	CAG08261.1	unnamed protein product [Tetraodon nigroviridis]	NA	NA	N	N
Aln104175	0	1	XP_001335605.1	PREDICTED: similar to pol polyprotein [Danio rerio]	NP_055212.2	putative serine-threonine protein kinase [Homo sapiens]	N	N
Aln104179	0	0	CAF93221.1	unnamed protein product [Tetraodon nigroviridis]	NA	NA	N	N
Aln104193	0	0	CAG04844.1	unnamed protein product [Tetraodon nigroviridis]	NA	NA	N	N
Aln104202	0	0	AAI34248.1	Unknown (protein for IMAGE:7163435) [Danio rerio]	NA	NA	N	N
Aln104209	0	1	NP_689909.2	homeodomain-interacting protein kinase 1 isoform 2 [Homo sapiens]	NA	NA	N	N
Aln104209	0	1	CAG11571.1	unnamed protein product [Tetraodon nigroviridis]	NP_938009.1	homeodomain-interacting protein kinase 1 isoform 1 [Homo sapiens]	N	N
Aln104210	6	5	XP_698332.2	PREDICTED: similar to pol polyprotein [Danio rerio]	NA	NA	N	N
Aln104213	0	2	XP_001342396.1	PREDICTED: similar to putative pol protein [Danio rerio]	NP_006420.1	chaperonin containing TCP1, subunit 7 isoform a [Homo sapiens]	N	N
Aln104222	1	1	BAE46429.1	ORF2-encoded protein [Danio rerio]	NA	NA	N	N
Aln104230	0	0	XP_692777.2	PREDICTED: similar to Gypsy Danio rerio 1 polyprotein	NA	NA	N	N
Aln104230	4	5	AAM34208.1	polyprotein [Danio rerio]	NP_659500.1	hypothetical protein LOC221443 [Homo sapiens]	N	N
Aln104236	0	0	CAG07848.1	unnamed protein product [Tetraodon nigroviridis]	NA	NA	N	N
Aln104236	0	0	XP_698031.2	PREDICTED: similar to KIAA1632 [Danio rerio]	NA	NA	N	N
Aln104236	0	0	NP_066015.2	hypothetical protein LOC57724 [Homo sapiens]	NA	NA	N	N
Aln104240	0	0	CAG00881.1	unnamed protein product [Tetraodon nigroviridis]	NA	NA	N	N
Aln104242	0	3	CAG02542.1	unnamed protein product [Tetraodon nigroviridis]	NP_002599.1	platelet-derived growth factor beta isoform 1, preproprotein [Homo sapiens]	N	N
Aln104243	1	1	XP_696239.2	PREDICTED: hypothetical protein [Danio rerio]	NP_002324.1	low density lipoprotein receptor-related protein 3 [Homo sapiens]	N	N
Aln104244	0	0	CAG11819.1	unnamed protein product [Tetraodon nigroviridis]	NA	NA	N	N
Aln104244	0	0	XP_001335537.1	PREDICTED: similar to Mg2+-dependent neutral sphingomyelinase, partial [Danio rerio]	NA	NA	N	N
Aln104255	0	0	CAK04230.1	transposase [Danio rerio]	NA	NA	N	N
Aln104259	0	0	CAF94959.1	unnamed protein product [Tetraodon nigroviridis]	NA	NA	N	N
Aln104261	0	0	CAG01266.1	unnamed protein product [Tetraodon nigroviridis]	NA	NA	N	N
Aln104288	1	0	XP_698946.2	PREDICTED: similar to dishevelled associated activator of morphogenesis 2, [Danio rerio]	NP_056160.2	dishevelled associated activator of morphogenesis 2 [Homo sapiens]	N	N
Aln104291	0	1	NP_065744.2	Down syndrome cell adhesion molecule like 1 [Homo sapiens]	NA	NA	N	N
Aln104293	0	1	CAG06226.1	unnamed protein product [Tetraodon nigroviridis]	NP_775808.2	GTF2I repeat domain containing 2 [Homo sapiens]	N	N
Aln104294	0	0	XP_692224.2	PREDICTED: similar to ADAMTS-like protein 3 precursor (ADAMTSL-3) (Punctin-2), partial [Danio rerio]	NA	NA	N	N
Aln104295	0	0	CAG08243.1	unnamed protein product [Tetraodon nigroviridis]	NA	NA	N	N
Aln104300	0	0	CAF96609.1	unnamed protein product [Tetraodon nigroviridis]	NA	NA	N	N
Aln104303	0	0	CAG06041.1	unnamed protein product [Tetraodon nigroviridis]	NA	NA	N	N
Aln104303	0	0	XP_690428.1	PREDICTED: hypothetical protein [Danio rerio]	NA	NA	N	N
Aln104304	0	0	AAU94362.1	leukemia inhibitory factor receptor [Carassius auratus]	NA	NA	N	N
Aln104307	0	0	XP_001334250.1	PREDICTED: similar to Nicotinamide nucleotide transhydrogenase [Danio rerio]	NA	NA	N	N
Aln104311	0	0	CAF92868.1	unnamed protein product [Tetraodon nigroviridis]	NA	NA	N	N
Aln104317	0	0	AAN40736.1	mitogen-activated protein kinase [Paralichthys olivaceus]	NA	NA	N	N
Aln104320	0	0	CAG10659.1	unnamed protein product [Tetraodon nigroviridis]	NA	NA	N	N
Aln104321	0	0	AAN15747.1	reverse transcriptase-like protein [Paralichthys olivaceus]	NA	NA	N	N
Aln104322	0	0	XP_689780.2	PREDICTED: similar to plexin A2 [Danio rerio]	NA	NA	N	N
Aln104325	2	2	CAF92251.1	unnamed protein product [Tetraodon nigroviridis]	NP_002648.1	pleiomorphic adenoma gene-like 2 [Homo sapiens]	N	N
Aln104327	0	0	CAG04348.1	unnamed protein product [Tetraodon nigroviridis]	NA	NA	N	N
Aln104329	0	0	CAF95236.1	unnamed protein product [Tetraodon nigroviridis]	NA	NA	N	N
Aln104332	0	0	CAF93349.1	unnamed protein product [Tetraodon nigroviridis]	NA	NA	N	N
Aln104344	0	0	AAA85773.1	FKIF5	NA	NA	N	N
Aln104344	0	0	CAG03225.1	unnamed protein product [Tetraodon nigroviridis]	NA	NA	N	N
Aln104345	0	0	CAF93903.1	unnamed protein product [Tetraodon nigroviridis]	NA	NA	N	N
Aln104347	0	0	CAG04989.1	unnamed protein product [Tetraodon nigroviridis]	NA	NA	N	N
Aln104347	0	0	AAX61168.1	NOP5/NOP58 [Oreochromis mossambicus]	NA	NA	N	N
Aln104351	0	0	CAG12693.1	unnamed protein product [Tetraodon nigroviridis]	NA	NA	N	N
Aln104362	0	0	CAM16276.1	novel protein similar to vertebrate polymerase (DNA directed) iota (POLI) (zgc:110185) [Danio rerio]	NA	NA	N	N
Aln104364	0	0	NP_001014342.1	protein phosphatase 1, regulatory (inhibitor) subunit 13 like [Danio rerio]	NA	NA	N	N
Aln104364	0	0	CAG09033.1	unnamed protein product [Tetraodon nigroviridis]	NA	NA	N	N
Aln104365	1	0	XP_001343730.1	PREDICTED: hypothetical protein [Danio rerio]	NP_057358.2	OC120 [Homo sapiens]	N	N
Aln104370	0	0	CAG04628.1	unnamed protein product [Tetraodon nigroviridis]	NA	NA	N	N
Aln104373	0	0	CAE30425.1	novel protein [Danio rerio]	NA	NA	N	N
Aln104376	1	0	XP_001343107.1	PREDICTED: similar to adenylate kinase 5, [Danio rerio]	NP_777283.1	adenylate kinase 5 isoform 1 [Homo sapiens]	N	N
Aln104384	0	0	CAF93238.1	unnamed protein product [Tetraodon nigroviridis]	NA	NA	N	N
Aln104386	0	0	CAG05512.1	unnamed protein product [Tetraodon nigroviridis]	NA	NA	N	N
Aln104388	0	0	NP_001002207.1	acetyl-Coenzyme A acyltransferase 1 [Danio rerio]	NA	NA	N	N
Aln104391	0	0	CAG02928.1	unnamed protein product [Tetraodon nigroviridis]	NA	NA	N	N
Aln104395	0	0	CAK05161.1	novel protein (zgc:91944) [Danio rerio]	NA	NA	N	N
Aln104401	0	0	CAG07381.1	unnamed protein product [Tetraodon nigroviridis]	NA	NA	N	N
Aln104404	0	1	CAG04105.1	unnamed protein product [Tetraodon nigroviridis]	NP_001965.3	egf-like module containing, mucin-like, hormone receptor-like sequence 1 [Homo sapiens]	N	N
Aln104406	0	0	CAG14423.1	unnamed protein product [Tetraodon nigroviridis]	NA	NA	N	N
Aln104407	0	0	CAG03071.1	unnamed protein product [Tetraodon nigroviridis]	NA	NA	N	N
Aln104411	0	0	XP_001338258.1	PREDICTED: similar to LOC432279 protein [Danio rerio]	NA	NA	N	N
Aln104417	0	0	NP_956948.1	solute carrier family 35, member A5 [Danio rerio]	NA	NA	N	N
Aln104420	0	0	CAG02805.1	unnamed protein product [Tetraodon nigroviridis]	NA	NA	N	N
Aln104421	0	0	CAG11938.1	unnamed protein product [Tetraodon nigroviridis]	NA	NA	N	N
Aln104424	0	0	CAG07604.1	unnamed protein product [Tetraodon nigroviridis]	NA	NA	N	N
Aln104430	0	1	XP_001344708.1	PREDICTED: similar to ReO_6 [Danio rerio]	NA	NA	N	N
Aln104430	0	1	XP_700180.2	PREDICTED: hypothetical protein [Danio rerio]	NA	NA	N	N
Aln104430	0	0	DAA01994.1	TPA_exp: polyprotein [Danio rerio]	NA	NA	N	N
Aln104439	0	0	NP_000436.2	plectin 1 isoform 1 [Homo sapiens]	NA	NA	N	N
Aln104443	0	0	CAF90695.1	unnamed protein product [Tetraodon nigroviridis]	NA	NA	N	N
Aln104447	0	0	CAG07750.1	unnamed protein product [Tetraodon nigroviridis]	NA	NA	N	N
Aln104448	4	0	CAF92185.1	unnamed protein product [Tetraodon nigroviridis]	NP_054733.2	activating signal cointegrator 1 complex subunit 3-like 1 [Homo sapiens]	N	N
Aln104449	0	0	CAF97868.1	unnamed protein product [Tetraodon nigroviridis]	NA	NA	N	N
Aln104449	0	0	XP_001335155.1	PREDICTED: hypothetical protein [Danio rerio]	NA	NA	N	N
Aln104452	0	0	NP_001033079.1	urea transporter UT-C [Takifugu rubripes]	NA	NA	N	N
Aln104452	0	0	BAD66672.1	urea transporter UT-C [Anguilla japonica]	NA	NA	N	N
Aln104466	0	0	AAC60294.2	fZF1 [Takifugu rubripes]	NA	NA	N	N
Aln104468	0	0	AAI34072.1	Unknown (protein for IMAGE:8146416) [Danio rerio]	NA	NA	N	N
Aln104471	0	1	XP_695541.1	PREDICTED: similar to mannose-binding lectin [Danio rerio]	NP_000233.1	soluble mannose-binding lectin precursor [Homo sapiens]	N	N
Aln104473	0	0	XP_686249.2	PREDICTED: similar to GT24 [Danio rerio]	NA	NA	N	N
Aln104477	0	0	NP_956505.2	fragile X mental retardation, autosomal homolog 2 [Danio rerio]	NA	NA	N	N
Aln104478	0	0	CAF99197.1	unnamed protein product [Tetraodon nigroviridis]	NA	NA	N	N
Aln104481	0	1	CAF90783.1	unnamed protein product [Tetraodon nigroviridis]	NA	NA	N	N
Aln104485	0	0	CAF91347.1	unnamed protein product [Tetraodon nigroviridis]	NA	NA	N	N
Aln104487	0	0	AAI33998.1	Unknown (protein for IMAGE:7149708) [Danio rerio]	NA	NA	N	N
Aln104492	2	8	NP_001027544.1	zinc finger protein 226 isoform a [Homo sapiens]	NA	NA	N	N
Aln104493	0	6	CAG06774.1	unnamed protein product [Tetraodon nigroviridis]	NA	NA	N	N
Aln104494	1	0	XP_697030.2	PREDICTED: hypothetical protein [Danio rerio]	NA	NA	N	N
Aln104497	0	0	NP_899243.1	echinoderm microtubule associated protein like 5 [Homo sapiens]	NA	NA	N	N
Aln104498	0	0	CAF99603.1	unnamed protein product [Tetraodon nigroviridis]	NA	NA	N	N
Aln104499	0	0	CAF92909.1	unnamed protein product [Tetraodon nigroviridis]	NA	NA	N	N
Aln104500	0	0	XP_001343874.1	PREDICTED: hypothetical protein [Danio rerio]	NA	NA	N	N
Aln104500	0	0	CAG05111.1	unnamed protein product [Tetraodon nigroviridis]	NA	NA	N	N
Aln104508	0	0	XP_001332228.1	PREDICTED: hypothetical protein [Danio rerio]	NA	NA	N	N
Aln104508	0	0	XP_001335951.1	PREDICTED: hypothetical protein [Danio rerio]	NA	NA	N	N
Aln104517	0	0	CAG12085.1	unnamed protein product [Tetraodon nigroviridis]	NA	NA	N	N
Aln104520	0	0	CAG03310.1	unnamed protein product [Tetraodon nigroviridis]	NA	NA	N	N
Aln104522	0	0	CAG03627.1	unnamed protein product [Tetraodon nigroviridis]	NA	NA	N	N
Aln104522	0	0	CAI11703.1	Wilms tumor 1 associated protein [Danio rerio]	NA	NA	N	N
Aln104525	1	0	CAF94706.1	unnamed protein product [Tetraodon nigroviridis]	NP_849172.1	NOD3 protein [Homo sapiens]	N	N
Aln104526	0	0	AAH91938.1	LOC553346 protein [Danio rerio]	NA	NA	N	N
Aln104526	0	0	CAG09459.1	unnamed protein product [Tetraodon nigroviridis]	NA	NA	N	N
Aln104531	0	0	CAF96574.1	unnamed protein product [Tetraodon nigroviridis]	NA	NA	N	N
Aln104531	0	0	NP_001007061.1	hypothetical protein LOC474330 [Danio rerio]	NA	NA	N	N
Aln104533	0	0	CAF96750.1	unnamed protein product [Tetraodon nigroviridis]	NA	NA	N	N
Aln104533	0	0	BAD19009.1	serine/threonine protein kinase BRAF [Seriola quinqueradiata]	NA	NA	N	N
Aln104534	0	0	CAG01496.1	unnamed protein product [Tetraodon nigroviridis]	NA	NA	N	N
Aln104537	0	0	XP_697584.2	PREDICTED: hypothetical protein [Danio rerio]	NA	NA	N	N
Aln104538	0	0	CAG10022.1	unnamed protein product [Tetraodon nigroviridis]	NA	NA	N	N
Aln104540	0	1	XP_696166.2	PREDICTED: hypothetical protein [Danio rerio]	NA	NA	N	N
Aln104541	0	3	CAF92035.1	unnamed protein product [Tetraodon nigroviridis]	NP_061979.2	septin 3 isoform B [Homo sapiens]	N	N
Aln104542	0	0	CAG00583.1	unnamed protein product [Tetraodon nigroviridis]	NA	NA	N	N
Aln104542	0	0	CAG00582.1	unnamed protein product [Tetraodon nigroviridis]	NA	NA	N	N
Aln104546	0	0	CAG06711.1	unnamed protein product [Tetraodon nigroviridis]	NA	NA	N	N
Aln104548	0	0	CAG09973.1	unnamed protein product [Tetraodon nigroviridis]	NA	NA	N	N
Aln104554	0	2	CAF92454.1	unnamed protein product [Tetraodon nigroviridis]	NA	NA	N	N
Aln104554	0	0	NP_997244.3	FRAS1 related extracellular matrix protein 2 [Homo sapiens]	NA	NA	N	N
Aln104560	0	0	CAG05863.1	unnamed protein product [Tetraodon nigroviridis]	NA	NA	N	N
Aln104569	0	0	NP_077719.2	notch 2 preproprotein [Homo sapiens]	NA	NA	N	N
Aln104569	0	0	BAA20535.1	Notch 2 [Takifugu rubripes]	NA	NA	N	N
Aln104569	0	0	CAF95854.1	unnamed protein product [Tetraodon nigroviridis]	NA	NA	N	N
Aln104570	0	0	CAM13142.1	novel protein (zgc:100940) [Danio rerio]	NA	NA	N	N
Aln104571	0	0	NP_001017616.1	lysophospholipase I [Danio rerio]	NA	NA	N	N
Aln104571	0	0	CAG10223.1	unnamed protein product [Tetraodon nigroviridis]	NA	NA	N	N
Aln104574	0	0	CAF99592.1	unnamed protein product [Tetraodon nigroviridis]	NA	NA	N	N
Aln104592	0	1	CAG06074.1	unnamed protein product [Tetraodon nigroviridis]	NP_055123.1	phosphoinositide-3-kinase, regulatory subunit 5, p101 [Homo sapiens]	N	N
Aln104593	0	0	NP_001074274.1	hypothetical protein LOC565461 [Danio rerio]	XP_945963.1	PREDICTED: similar to retrotransposon-like 1 [Homo sapiens]	N	N
Aln104594	0	0	CAG06123.1	unnamed protein product [Tetraodon nigroviridis]	NA	NA	N	N
Aln104602	0	0	NP_056988.3	eukaryotic translation initiation factor 5B [Homo sapiens]	NA	NA	N	N
Aln104602	0	0	CAF95765.1	unnamed protein product [Tetraodon nigroviridis]	NA	NA	N	N
Aln104604	0	0	ABG26667.1	histone [Lethrinus lentjan]	NA	NA	N	N
Aln104604	0	0	ABG26675.1	histone [Mastacembelus armatus]	NA	NA	N	N
Aln104604	0	0	XP_497711.2	PREDICTED: similar to H3 histone, family 2 isoform 2 [Homo sapiens]	NA	NA	N	N
Aln104609	0	1	XP_001332424.1	PREDICTED: hypothetical protein [Danio rerio]	NA	NA	N	N
Aln104610	0	0	CAF91444.1	unnamed protein product [Tetraodon nigroviridis]	NA	NA	N	N
Aln104616	1	0	CAG01183.1	unnamed protein product [Tetraodon nigroviridis]	NP_001893.2	cystathionase isoform 1 [Homo sapiens]	N	N
Aln104621	0	0	NP_055707.3	RNA-binding motif protein 16 [Homo sapiens]	NA	NA	N	N
Aln104621	0	0	CAG09877.1	unnamed protein product [Tetraodon nigroviridis]	NA	NA	N	N
Aln104628	0	0	NP_001082883.1	hypothetical protein LOC567338 [Danio rerio]	NA	NA	N	N
Aln104632	0	0	XP_709779.1	PREDICTED: similar to escapes X-chromosome inactivation isoform 2 [Danio rerio]	NA	NA	N	N
Aln104632	0	0	CAG03939.1	unnamed protein product [Tetraodon nigroviridis]	NA	NA	N	N
Aln104636	0	0	CAG06570.1	unnamed protein product [Tetraodon nigroviridis]	NA	NA	N	N
Aln104644	0	1	XP_001340701.1	PREDICTED: similar to SI:dZ173M20.16 (novel transposase) [Danio rerio]	NP_776172.1	hypothetical protein LOC283254 [Homo sapiens]	N	N
Aln104646	0	0	XP_001336200.1	PREDICTED: similar to Actinin, alpha 4, partial [Danio rerio]	NA	NA	N	N
Aln104650	0	0	CAG12358.1	unnamed protein product [Tetraodon nigroviridis]	NA	NA	N	N
Aln104661	0	0	NP_001002709.1	oligophrenin 1 [Danio rerio]	NA	NA	N	N
Aln104661	0	0	CAM13477.1	oligophrenin 1 [Danio rerio]	NA	NA	N	N
Aln104666	0	0	CAG11198.1	unnamed protein product [Tetraodon nigroviridis]	NP_003362.2	vav 2 oncogene [Homo sapiens]	N	N
Aln104673	0	0	XP_001344963.1	PREDICTED: similar to gag-protease [Danio rerio]	NA	NA	N	N
Aln104673	2	2	XP_001345548.1	PREDICTED: similar to gag-protease [Danio rerio]	NP_001035242.1	paternally expressed 10 isoform RF1 [Homo sapiens]	N	N
Aln104683	0	0	CAG01460.1	unnamed protein product [Tetraodon nigroviridis]	NA	NA	N	N
Aln104687	0	0	CAG08851.1	unnamed protein product [Tetraodon nigroviridis]	NA	NA	N	N
Aln104691	2	0	CAF94273.1	unnamed protein product [Tetraodon nigroviridis]	NP_689783.1	leucine rich repeat neuronal 6C [Homo sapiens]	N	N
Aln104693	3	2	AAS45170.1	bloodthirsty [Notothenia coriiceps]	NA	NA	N	N
Aln104695	0	0	CAF99638.1	unnamed protein product [Tetraodon nigroviridis]	NA	NA	N	N
Aln104695	0	2	CAM48937.1	novel protein (zgc:55390) [Danio rerio]	NA	NA	N	N
Aln104696	0	0	XP_695341.2	PREDICTED: similar to baculoviral IAP repeat-containing 6 [Danio rerio]	NA	NA	N	N
Aln104698	3	1	XP_001345121.1	PREDICTED: similar to gag-pol fusion polyprotein [Danio rerio]	NA	NA	N	N
Aln104698	0	0	XP_001342680.1	PREDICTED: similar to gag-pol fusion polyprotein [Danio rerio]	NA	NA	N	N
Aln104700	0	0	CAA04665.1	deoxyribonuclease I [Oreochromis mossambicus]	NA	NA	N	N
Aln104700	0	0	O42446	Deoxyribonuclease-1 precursor (Deoxyribonuclease I) (DNase I)	NA	NA	N	N
Aln104709	0	0	CAF99167.1	unnamed protein product [Tetraodon nigroviridis]	NA	NA	N	N
Aln104720	0	0	NP_997806.1	proliferation-associated 2G4-like [Danio rerio]	NA	NA	N	N
Aln104727	0	0	CAF93792.1	unnamed protein product [Tetraodon nigroviridis]	NA	NA	N	N
Aln104727	1	0	XP_497354.2	PREDICTED: similar to hect domain and RLD 2 isoform 1 [Homo sapiens]	NA	NA	N	N
Aln104728	0	0	NP_056160.2	dishevelled associated activator of morphogenesis 2 [Homo sapiens]	NA	NA	N	N
Aln104732	0	0	CAG10502.1	unnamed protein product [Tetraodon nigroviridis]	NA	NA	N	N
Aln104743	0	0	BAC82611.1	pol-like protein [Danio rerio]	NA	NA	N	N
Aln104748	0	0	CAG09410.1	unnamed protein product [Tetraodon nigroviridis]	NA	NA	N	N
Aln104750	0	0	CAG04210.1	unnamed protein product [Tetraodon nigroviridis]	NP_002010.1	fms-related tyrosine kinase 1 (vascular endothelial growth factor/vascular permeability factor receptor) [Homo sapiens]	N	N
Aln104751	0	0	XP_001336357.1	PREDICTED: similar to glutamate transporter 5A [Danio rerio]	NA	NA	N	N
Aln104753	0	0	CAF99870.1	unnamed protein product [Tetraodon nigroviridis]	NA	NA	N	N
Aln104756	0	0	XP_001339383.1	PREDICTED: similar to Ribosomal protein L10 [Danio rerio]	NA	NA	N	N
Aln104761	0	0	CAM13013.1	novel protein similar to vertebrate galactosidase, beta 1 (GLB1) [Danio rerio]	NA	NA	N	N
Aln104761	0	0	CAM13012.1	novel protein similar to vertebrate galactosidase, beta 1 (GLB1) [Danio rerio]	NA	NA	N	N
Aln104767	0	1	CAG01801.1	unnamed protein product [Tetraodon nigroviridis]	NP_443145.1	KIAA1913 [Homo sapiens]	N	N
Aln104769	0	0	NP_001018477.1	hypothetical protein LOC553668 [Danio rerio]	NA	NA	N	N
Aln104772	0	0	CAG01919.1	unnamed protein product [Tetraodon nigroviridis]	NA	NA	N	N
Aln104772	0	0	CAI29391.1	novel protein [Danio rerio]	NA	NA	N	N
Aln104781	0	0	NP_001073560.1	collagen XV alpha 1 [Danio rerio]	NA	NA	N	N
Aln104781	0	0	CAG05210.1	unnamed protein product [Tetraodon nigroviridis]	NA	NA	N	N
Aln104782	0	0	XP_940648.2	PREDICTED: similar to opposite strand transcription unit to Stag3 [Homo sapiens]	NA	NA	N	N
Aln104782	0	0	CAM16642.1	opposite strand transcription unit to Stag3 [Danio rerio]	NA	NA	N	N
Aln104787	0	0	Q9I8X3	Fibroblast growth factor receptor 3 precursor (FGFR-3)	NA	NA	N	N
Aln104787	0	0	CAG03792.1	unnamed protein product [Tetraodon nigroviridis]	NA	NA	N	N
Aln104792	0	0	XP_001133335.1	PREDICTED: similar to unc-51-like kinase 1 [Homo sapiens]	NA	NA	N	N
Aln104792	0	0	XP_690898.2	PREDICTED: hypothetical protein [Danio rerio]	NA	NA	N	N
Aln104792	0	0	CAF95131.1	unnamed protein product [Tetraodon nigroviridis]	NA	NA	N	N
Aln104794	0	0	CAG02802.1	unnamed protein product [Tetraodon nigroviridis]	NA	NA	N	N
Aln104794	0	0	NP_957202.1	tubulin, gamma-like [Danio rerio]	NA	NA	N	N
Aln104796	0	0	XP_001344916.1	PREDICTED: similar to colon Kruppel-like factor [Danio rerio]	NA	NA	N	N
Aln104800	0	0	CAG04868.1	unnamed protein product [Tetraodon nigroviridis]	NA	NA	N	N
Aln104803	0	0	CAG12399.1	unnamed protein product [Tetraodon nigroviridis]	NA	NA	N	N
Aln104806	0	0	CAG05043.1	unnamed protein product [Tetraodon nigroviridis]	NA	NA	N	N
Aln104808	0	0	XP_691291.2	PREDICTED: similar to K-Cl cotransporter [Danio rerio]	NA	NA	N	N
Aln104816	0	0	XP_001334164.1	PREDICTED: similar to fibroblast growth factor 10 [Danio rerio]	NA	NA	N	N
Aln104819	0	0	CAG11304.1	unnamed protein product [Tetraodon nigroviridis]	NA	NA	N	N
Aln104822	0	0	CAF92029.1	unnamed protein product [Tetraodon nigroviridis]	NA	NA	N	N
Aln104822	0	0	XP_690292.2	PREDICTED: similar to anion exchanger [Danio rerio]	NA	NA	N	N
Aln104822	0	2	AAI24122.1	Slc4a1 protein [Danio rerio]	NA	NA	N	N
Aln104824	0	1	CAG05499.1	unnamed protein product [Tetraodon nigroviridis]	NP_004352.2	cadherin 7, type 2 preproprotein [Homo sapiens]	N	N
Aln104832	0	0	CAG01538.1	unnamed protein product [Tetraodon nigroviridis]	NA	NA	N	N
Aln104848	0	0	XP_001338617.1	PREDICTED: similar to transposase [Danio rerio]	NA	NA	N	N
Aln104848	0	0	XP_001345994.1	PREDICTED: similar to transposase [Danio rerio]	NA	NA	N	N
Aln104854	0	0	NP_057125.2	Der1-like domain family, member 2 [Homo sapiens]	NA	NA	N	N
Aln104854	0	0	CAF93291.1	unnamed protein product [Tetraodon nigroviridis]	NA	NA	N	N
Aln104858	0	0	NP_001074072.1	tetratricopeptide repeat protein 7B-like [Danio rerio]	NA	NA	N	N
Aln104862	0	0	AAV31759.1	dead eye protein [Monopterus albus]	NA	NA	N	N
Aln104862	0	0	ABA42832.1	dead eye [Oncorhynchus mykiss]	NP_055484.2	nucleoporin 93kDa [Homo sapiens]	N	N
Aln104867	0	0	CAG05872.1	unnamed protein product [Tetraodon nigroviridis]	NA	NA	N	N
Aln104871	0	3	CAG11589.1	unnamed protein product [Tetraodon nigroviridis]	NP_005003.1	receptor tyrosine kinase-like orphan receptor 1 [Homo sapiens]	N	N
Aln104881	0	0	NP_001070767.1	hypothetical protein LOC768156 [Danio rerio]	NA	NA	N	N
Aln104882	0	0	CAG05045.1	unnamed protein product [Tetraodon nigroviridis]	NA	NA	N	N
Aln104889	0	0	CAG02676.1	unnamed protein product [Tetraodon nigroviridis]	NA	NA	N	N
Aln104892	0	1	XP_690894.2	PREDICTED: similar to Predicted E3 ubiquitin ligase (ISS) [Danio rerio]	NA	NA	N	N
Aln104899	0	0	CAG12274.1	unnamed protein product [Tetraodon nigroviridis]	NA	NA	N	N
Aln104901	1	0	NP_001032473.1	hypothetical protein LOC567403 [Danio rerio]	NP_116056.3	seipin [Homo sapiens]	N	N
Aln104905	0	0	NP_001041506.1	hypothetical protein LOC677724 [Takifugu rubripes]	NA	NA	N	N
Aln104905	0	0	NP_055679.1	family with sequence similarity 20, member B [Homo sapiens]	NA	NA	N	N
Aln104905	0	0	CAG01672.1	unnamed protein product [Tetraodon nigroviridis]	NA	NA	N	N
Aln104914	2	0	CAG08933.1	unnamed protein product [Tetraodon nigroviridis]	NP_689561.1	alpha-2-plasmin inhibitor [Homo sapiens]	N	N
Aln104917	1	0	CAJ80702.1	forkhead transcription factor L2 [Oreochromis aureus]	NP_075555.1	forkhead box L2 [Homo sapiens]	N	N
Aln104932	1	0	CAF92072.1	unnamed protein product [Tetraodon nigroviridis]	NA	NA	N	N
Aln104933	1	1	NP_997759.1	hypothetical protein LOC321718 [Danio rerio]	NP_478061.1	hypothetical protein LOC54059 isoform 1 [Homo sapiens]	N	N
Aln104938	0	4	XP_001346289.1	PREDICTED: similar to transposase [Danio rerio]	NA	NA	N	N
Aln104938	0	0	XP_001338906.1	PREDICTED: similar to transposase [Danio rerio]	NA	NA	N	N
Aln104939	0	0	CAF99080.1	unnamed protein product [Tetraodon nigroviridis]	NA	NA	N	N
Aln104942	0	0	CAF94576.1	unnamed protein product [Tetraodon nigroviridis]	NA	NA	N	N
Aln104950	0	0	NP_005072.2	zinc finger protein 142 [Homo sapiens]	NA	NA	N	N
Aln104953	0	0	CAF90803.1	unnamed protein product [Tetraodon nigroviridis]	NA	NA	N	N
Aln104955	0	1	AAL35358.1	putative GAG protein [Tetraodon nigroviridis]	NA	NA	N	N
Aln104955	0	0	NP_689598.1	hypothetical protein LOC130162 [Homo sapiens]	NA	NA	N	N
Aln104957	0	1	NP_998407.1	dynamin 2 [Danio rerio]	NP_001005362.1	dynamin 2 isoform 4 [Homo sapiens]	N	N
Aln104960	0	0	CAG04487.1	unnamed protein product [Tetraodon nigroviridis]	NA	NA	N	N
Aln104961	0	0	CAF99603.1	unnamed protein product [Tetraodon nigroviridis]	NA	NA	N	N
Aln104964	0	0	CAG02383.1	unnamed protein product [Tetraodon nigroviridis]	NA	NA	N	N
Aln104965	0	1	XP_001343614.1	PREDICTED: similar to pol polyprotein [Danio rerio]	XP_944279.2	PREDICTED: similar to G-protein signalling modulator 1 (AGS3-like, C. elegans) [Homo sapiens]	N	N
Aln104976	0	0	CAG00012.1	unnamed protein product [Tetraodon nigroviridis]	NA	NA	N	N
Aln104982	0	0	CAF98119.1	unnamed protein product [Tetraodon nigroviridis]	NA	NA	N	N
Aln104983	0	0	CAF94585.1	unnamed protein product [Tetraodon nigroviridis]	NA	NA	N	N
Aln104983	0	0	XP_698532.1	PREDICTED: similar to MGC84951 protein [Danio rerio]	NA	NA	N	N
Aln104984	0	0	CAF98139.1	unnamed protein product [Tetraodon nigroviridis]	NA	NA	N	N
Aln104984	0	0	CAF87406.1	unnamed protein product [Tetraodon nigroviridis]	NA	NA	N	N
Aln104984	0	0	NP_000084.3	alpha 1 type V collagen preproprotein [Homo sapiens]	NA	NA	N	N
Aln104985	0	0	XP_685009.1	PREDICTED: hypothetical protein isoform 1 [Danio rerio]	NA	NA	N	N
Aln104985	0	0	CAG05842.1	unnamed protein product [Tetraodon nigroviridis]	NA	NA	N	N
Aln104988	0	0	CAG02057.1	unnamed protein product [Tetraodon nigroviridis]	NA	NA	N	N
Aln104991	0	0	XP_694024.2	PREDICTED: similar to OTTHUMP00000016553 [Danio rerio]	NA	NA	N	N
Aln104994	0	0	CAG13147.1	unnamed protein product [Tetraodon nigroviridis]	NA	NA	N	N
Aln105000	0	0	CAF96614.1	unnamed protein product [Tetraodon nigroviridis]	NP_004230.1	thyroid hormone receptor interactor 11 [Homo sapiens]	N	N
Aln105005	1	2	BAD93320.1	metalloproteinase [Haplochromis chilotes]	NP_001002036.2	astacin-like metalloendopeptidase (M12 family) [Homo sapiens]	N	N
Aln105009	0	0	CAG05498.1	unnamed protein product [Tetraodon nigroviridis]	NA	NA	N	N
Aln105014	0	0	CAG00287.1	unnamed protein product [Tetraodon nigroviridis]	NA	NA	N	N
Aln105016	0	1	CAF96105.1	unnamed protein product [Tetraodon nigroviridis]	NP_775803.1	hypothetical protein LOC163479 [Homo sapiens]	N	N
Aln105018	0	0	NP_149100.1	polyribonucleotide nucleotidyltransferase 1 [Homo sapiens]	NA	NA	N	N
Aln105018	0	1	CAF97065.1	unnamed protein product [Tetraodon nigroviridis]	NA	NA	N	N
Aln105019	0	0	XP_001334610.1	PREDICTED: hypothetical protein [Danio rerio]	NA	NA	N	N
Aln105019	0	0	CAF96929.1	unnamed protein product [Tetraodon nigroviridis]	NA	NA	N	N
Aln105034	0	0	CAG03865.1	unnamed protein product [Tetraodon nigroviridis]	NA	NA	N	N
Aln105035	0	0	NP_001033045.1	aryl hydrocarbon receptor repressor [Takifugu rubripes]	NA	NA	N	N
Aln105048	0	0	XP_001345302.1	PREDICTED: similar to LReO_3 [Danio rerio]	NA	NA	N	N
Aln105048	0	0	XP_696853.2	PREDICTED: hypothetical protein [Danio rerio]	NA	NA	N	N
Aln105048	0	1	XP_001337084.1	PREDICTED: similar to LReO_3 [Danio rerio]	NA	NA	N	N
Aln105058	0	0	CAG05123.1	unnamed protein product [Tetraodon nigroviridis]	NA	NA	N	N
Aln105059	0	0	CAF99513.1	unnamed protein product [Tetraodon nigroviridis]	NA	NA	N	N
Aln105060	0	0	CAG06224.1	unnamed protein product [Tetraodon nigroviridis]	NA	NA	N	N
Aln105060	0	0	XP_698605.2	PREDICTED: similar to PI-3-kinase-related kinase SMG-1 [Danio rerio]	NP_055907.3	PI-3-kinase-related kinase SMG-1 [Homo sapiens]	N	N
Aln105062	0	0	XP_698075.2	PREDICTED: similar to ENSANGP00000017034 [Danio rerio]	NA	NA	N	N
Aln105064	0	0	CAG10539.1	unnamed protein product [Tetraodon nigroviridis]	NA	NA	N	N
Aln105065	1	0	CAG12667.1	unnamed protein product [Tetraodon nigroviridis]	NA	NA	N	N
Aln105066	0	0	XP_001331201.1	PREDICTED: hypothetical protein LOC555366 [Danio rerio]	NA	NA	N	N
Aln105067	0	0	NP_571866.1	cryptochrome 2a [Danio rerio]	NA	NA	N	N
Aln105080	1	0	CAG04899.1	unnamed protein product [Tetraodon nigroviridis]	NP_443102.1	sorting nexin associated golgi protein 1 [Homo sapiens]	N	N
Aln105081	0	0	CAG09184.1	unnamed protein product [Tetraodon nigroviridis]	NA	NA	N	N
Aln105085	0	0	XP_001345609.1	PREDICTED: hypothetical protein [Danio rerio]	NA	NA	N	N
Aln105095	0	0	CAG14148.1	unnamed protein product [Tetraodon nigroviridis]	NA	NA	N	N
Aln105098	0	1	CAF92807.1	unnamed protein product [Tetraodon nigroviridis]	NP_001440.2	four and a half LIM domains 1 [Homo sapiens]	N	N
Aln105098	0	0	XP_001340974.1	PREDICTED: hypothetical protein [Danio rerio]	NA	NA	N	N
Aln105098	0	0	CAG11730.1	unnamed protein product [Tetraodon nigroviridis]	NA	NA	N	N
Aln105108	0	0	CAF91584.1	unnamed protein product [Tetraodon nigroviridis]	NA	NA	N	N
Aln105115	2	0	CAF96064.1	unnamed protein product [Tetraodon nigroviridis]	NP_001380.2	Down syndrome cell adhesion molecule isoform CHD2-42 precursor [Homo sapiens]	N	N
Aln105116	1	0	Q7ZUQ3	Serine/threonine-protein kinase 3	NA	NA	N	N
Aln105120	0	0	ABL75893.1	protocadherin 2G18 [Takifugu rubripes]	NA	NA	N	N
Aln105122	0	1	CAF93918.1	unnamed protein product [Tetraodon nigroviridis]	NP_004332.2	carbamoylphosphate synthetase 2/aspartate transcarbamylase/dihydroorotase [Homo sapiens]	N	N
Aln105122	0	0	NP_001009884.1	carbamoyl-phosphate synthetase 2, aspartate transcarbamylase, and dihydroorotase [Danio rerio]	NP_004332.2	carbamoylphosphate synthetase 2/aspartate transcarbamylase/dihydroorotase [Homo sapiens]	N	N
Aln105135	0	0	CAG02660.1	unnamed protein product [Tetraodon nigroviridis]	NA	NA	N	N
Aln105142	0	0	XP_001333250.1	PREDICTED: similar to transposase [Danio rerio]	NA	NA	N	N
Aln105142	1	0	XP_695421.2	PREDICTED: similar to transposase [Danio rerio]	NA	NA	N	N
Aln105146	0	0	AAI22411.1	Unknown (protein for IMAGE:8150135) [Danio rerio]	NA	NA	N	N
Aln105146	1	1	CAG08008.1	unnamed protein product [Tetraodon nigroviridis]	NP_057191.2	zinc finger RNA binding protein [Homo sapiens]	N	N
Aln105147	0	0	CAF96000.1	unnamed protein product [Tetraodon nigroviridis]	NA	NA	N	N
Aln105153	0	0	XP_688755.2	PREDICTED: hypothetical protein [Danio rerio]	NP_005449.5	G protein-coupled receptor 51 [Homo sapiens]	N	N
Aln105153	0	0	AAN15747.1	reverse transcriptase-like protein [Paralichthys olivaceus]	NA	NA	N	N
Aln105159	0	0	XP_001342275.1	PREDICTED: similar to novel zinc finger protein [Danio rerio]	NA	NA	N	N
Aln105164	0	0	CAG00020.1	unnamed protein product [Tetraodon nigroviridis]	NA	NA	N	N
Aln105165	0	0	CAF95722.1	unnamed protein product [Tetraodon nigroviridis]	NA	NA	N	N
Aln105165	0	0	AAH96779.1	Kif23 protein [Danio rerio]	NA	NA	N	N
Aln105165	0	0	AAH47805.1	Kinesin family member 23 [Danio rerio]	NA	NA	N	N
Aln105172	0	0	XP_001333856.1	PREDICTED: hypothetical protein [Danio rerio]	NA	NA	N	N
Aln105172	0	0	XP_001131220.1	PREDICTED: hypothetical protein [Homo sapiens]	NA	NA	N	N
Aln105176	0	0	CAF98933.1	unnamed protein product [Tetraodon nigroviridis]	NA	NA	N	N
Aln105182	0	1	CAF92319.1	unnamed protein product [Tetraodon nigroviridis]	NA	NA	N	N
Aln105189	0	0	CAM13012.1	novel protein similar to vertebrate galactosidase, beta 1 (GLB1) [Danio rerio]	NA	NA	N	N
Aln105194	0	0	CAG07439.1	unnamed protein product [Tetraodon nigroviridis]	NA	NA	N	N
Aln105201	0	0	XP_686924.2	PREDICTED: similar to Aryl hydrocarbon receptor nuclear translocator 2 (ARNT protein 2) (zfARNT2) [Danio rerio]	NA	NA	N	N
Aln105201	0	0	CAG10204.1	unnamed protein product [Tetraodon nigroviridis]	NA	NA	N	N
Aln105205	0	0	CAG02848.1	unnamed protein product [Tetraodon nigroviridis]	NA	NA	N	N
Aln105207	0	0	XP_692957.2	PREDICTED: hypothetical protein [Danio rerio]	NA	NA	N	N
Aln105208	0	0	XP_001332857.1	PREDICTED: hypothetical protein [Danio rerio]	NA	NA	N	N
Aln105208	0	0	CAG12760.1	unnamed protein product [Tetraodon nigroviridis]	NA	NA	N	N
Aln105210	0	0	CAF90971.1	unnamed protein product [Tetraodon nigroviridis]	NA	NA	N	N
Aln105211	0	0	NP_957057.1	hypothetical protein LOC393736 [Danio rerio]	NA	NA	N	N
Aln105211	0	0	XP_001344514.1	PREDICTED: similar to ReO_6 [Danio rerio]	NA	NA	N	N
Aln105225	1	0	XP_684344.2	PREDICTED: hypothetical protein [Danio rerio]	NP_055061.1	cadherin EGF LAG seven-pass G-type receptor 1 [Homo sapiens]	N	N
Aln105231	1	0	AAF75683.1	glucose transporter 1 [Cyprinus carpio]	NA	NA	N	N
Aln105231	0	0	AAL35359.2	lambda-recombinase-like protein [Tetraodon nigroviridis]	NA	NA	N	N
Aln105234	0	0	CAF96380.1	unnamed protein product [Tetraodon nigroviridis]	NA	NA	N	N
Aln105236	0	0	CAG01578.1	unnamed protein product [Tetraodon nigroviridis]	NA	NA	N	N
Aln105236	0	0	ABQ24185.1	estrogen-related receptor alpha [Oryzias latipes]	NA	NA	N	N
Aln105240	0	0	CAG08282.1	unnamed protein product [Tetraodon nigroviridis]	NA	NA	N	N
Aln105255	0	0	XP_001339945.1	PREDICTED: hypothetical protein [Danio rerio]	NA	NA	N	N
Aln105257	0	0	NP_001025407.1	hypothetical protein LOC569563 [Danio rerio]	NA	NA	N	N
Aln105257	0	0	CAG00168.1	unnamed protein product [Tetraodon nigroviridis]	NA	NA	N	N
Aln105260	0	0	XP_692326.2	PREDICTED: similar to cell-adhesion protein alphaE catenin [Danio rerio]	NA	NA	N	N
Aln105267	0	0	AAI29337.1	Zgc:158632 [Danio rerio]	NA	NA	N	N
Aln105267	0	0	CAF98320.1	unnamed protein product [Tetraodon nigroviridis]	NA	NA	N	N
Aln105267	0	0	CAG00817.1	unnamed protein product [Tetraodon nigroviridis]	NA	NA	N	N
Aln105268	0	1	CAF92600.1	unnamed protein product [Tetraodon nigroviridis]	NP_001076.2	serpin peptidase inhibitor, clade A, member 3 precursor [Homo sapiens]	N	N
Aln105273	0	0	NP_068711.1	gamma-aminobutyric acid (GABA) A receptor, beta 2 isoform 1 [Homo sapiens]	NA	NA	N	N
Aln105274	0	0	CAG00464.1	unnamed protein product [Tetraodon nigroviridis]	XP_941631.1	PREDICTED: similar to fat3 [Homo sapiens]	N	N
Aln105287	0	0	CAF95396.1	unnamed protein product [Tetraodon nigroviridis]	NA	NA	N	N
Aln105287	0	0	CAF97998.1	unnamed protein product [Tetraodon nigroviridis]	NA	NA	N	N
Aln105294	1	0	CAG13067.1	unnamed protein product [Tetraodon nigroviridis]	NA	NA	N	N
Aln105294	0	0	CAK11363.1	novel protein similar to vertebrate otogelin (OTOG) [Danio rerio]	NA	NA	N	N
Aln105296	1	0	CAG13290.1	unnamed protein product [Tetraodon nigroviridis]	NA	NA	N	N
Aln105297	0	0	XP_691274.2	PREDICTED: hypothetical protein [Danio rerio]	NA	NA	N	N
Aln105307	0	1	XP_687498.2	PREDICTED: similar to Ubiquitin specific peptidase 30 [Danio rerio]	NP_116052.1	ubiquitin specific protease 30 [Homo sapiens]	N	N
Aln105310	0	0	CAG01043.1	unnamed protein product [Tetraodon nigroviridis]	NA	NA	N	N
Aln105324	0	0	CAF92529.1	unnamed protein product [Tetraodon nigroviridis]	NA	NA	N	N
Aln105329	0	0	NP_001020335.1	hypothetical protein LOC402873 [Danio rerio]	NA	NA	N	N
Aln105329	1	1	CAG06890.1	unnamed protein product [Tetraodon nigroviridis]	NP_002209.2	inter-alpha (globulin) inhibitor H4 [Homo sapiens]	N	N
Aln105331	1	1	CAF96971.1	unnamed protein product [Tetraodon nigroviridis]	NP_055684.3	IQ motif and Sec7 domain 1 [Homo sapiens]	N	N
Aln105335	0	0	CAF31506.1	Toll-like-receptor [Oncorhynchus mykiss]	NA	NA	N	N
Aln105335	0	0	AAW69375.1	TLR7 [Takifugu rubripes]	NA	NA	N	N
Aln105345	0	0	XP_001341612.1	PREDICTED: hypothetical protein [Danio rerio]	NA	NA	N	N
Aln105347	1	0	Q9DGQ7	Hsp90 co-chaperone Cdc37 (Hsp90 chaperone protein kinase-targeting subunit) (p50Cdc37)	NP_008996.1	CDC37 homolog [Homo sapiens]	N	N
Aln105357	0	0	CAF95506.1	unnamed protein product [Tetraodon nigroviridis]	NA	NA	N	N
Aln105360	0	0	XP_689783.2	PREDICTED: similar to G protein-coupled receptor kinase 6 (G protein-coupled receptor kinase GRK6) [Danio rerio]	NA	NA	N	N
Aln105365	0	0	CAG01035.1	unnamed protein product [Tetraodon nigroviridis]	NA	NA	N	N
Aln105366	0	0	CAG03450.1	unnamed protein product [Tetraodon nigroviridis]	NA	NA	N	N
Aln105367	0	0	CAF98022.1	unnamed protein product [Tetraodon nigroviridis]	NA	NA	N	N
Aln105372	0	0	XP_692868.2	PREDICTED: hypothetical protein [Danio rerio]	NA	NA	N	N
Aln105373	0	0	XP_001339611.1	PREDICTED: similar to RAP1, GTP-GDP dissociation stimulator 1 [Danio rerio]	NA	NA	N	N
Aln105374	0	0	CAG00729.1	unnamed protein product [Tetraodon nigroviridis]	NA	NA	N	N
Aln105379	0	0	XP_001344708.1	PREDICTED: similar to ReO_6 [Danio rerio]	NA	NA	N	N
Aln105380	0	0	CAF89394.1	unnamed protein product [Tetraodon nigroviridis]	NA	NA	N	N
Aln105385	0	0	XP_001331677.1	PREDICTED: hypothetical protein [Danio rerio]	NA	NA	N	N
Aln105395	2	0	CAG06442.1	unnamed protein product [Tetraodon nigroviridis]	NP_067083.1	zinc finger, FYVE domain containing 1 isoform 1 [Homo sapiens]	N	N
Aln105397	0	0	CAG08839.1	unnamed protein product [Tetraodon nigroviridis]	NA	NA	N	N
Aln105397	0	0	AAI29325.1	Zgc:158614 [Danio rerio]	NA	NA	N	N
Aln105398	0	0	CAG02595.1	unnamed protein product [Tetraodon nigroviridis]	NA	NA	N	N
Aln105407	1	3	XP_001332552.1	PREDICTED: hypothetical protein [Danio rerio]	NA	NA	N	N
Aln105412	0	0	CAG02523.1	unnamed protein product [Tetraodon nigroviridis]	NA	NA	N	N
Aln105412	0	0	XP_700391.2	PREDICTED: similar to dedicator of cytokinesis 5 [Danio rerio]	NA	NA	N	N
Aln105418	0	1	XP_687741.2	PREDICTED: hypothetical protein [Danio rerio]	NP_000946.2	prostaglandin E receptor 1, subtype EP1 [Homo sapiens]	N	N
Aln105421	0	0	CAF91531.1	unnamed protein product [Tetraodon nigroviridis]	NA	NA	N	N
Aln105428	0	0	CAG07625.1	unnamed protein product [Tetraodon nigroviridis]	NA	NA	N	N
Aln105434	1	0	BAD24140.1	transcription factor mafK [Danio rerio]	NP_002351.1	v-maf musculoaponeurotic fibrosarcoma oncogene homolog K [Homo sapiens]	N	N
Aln105434	0	0	CAF92484.1	unnamed protein product [Tetraodon nigroviridis]	NA	NA	N	N
Aln105435	2	0	CAF89578.1	unnamed protein product [Tetraodon nigroviridis]	NP_976221.1	high density lipoprotein binding protein [Homo sapiens]	N	N
Aln105436	0	0	XP_690456.2	PREDICTED: hypothetical protein [Danio rerio]	NA	NA	N	N
Aln105436	0	0	XP_001337855.1	PREDICTED: similar to ReO_6 [Danio rerio]	NA	NA	N	N
Aln105436	0	0	XP_001336680.1	PREDICTED: hypothetical protein [Danio rerio]	NA	NA	N	N
Aln105436	0	0	XP_001345461.1	PREDICTED: similar to ReO_6 [Danio rerio]	NA	NA	N	N
Aln105438	0	1	CAF89582.1	unnamed protein product [Tetraodon nigroviridis]	NP_003293.2	thyroid receptor-interacting protein 6 [Homo sapiens]	N	N
Aln105440	0	0	AAI15348.1	RAB40c, member RAS oncogene family [Danio rerio]	NA	NA	N	N
Aln105443	0	0	NP_000805.1	gamma-aminobutyric acid (GABA) A receptor, beta 3 isoform 1 precursor [Homo sapiens]	NA	NA	N	N
Aln105443	0	0	NP_000804.1	gamma-aminobutyric acid (GABA) A receptor, beta 2 isoform 2 [Homo sapiens]	NA	NA	N	N
Aln105445	0	0	CAG09650.1	unnamed protein product [Tetraodon nigroviridis]	NA	NA	N	N
Aln105448	0	0	CAG10344.1	unnamed protein product [Tetraodon nigroviridis]	NA	NA	N	N
Aln105461	0	0	CAG05520.1	unnamed protein product [Tetraodon nigroviridis]	NA	NA	N	N
Aln105462	1	0	CAF93696.1	unnamed protein product [Tetraodon nigroviridis]	NA	NA	N	N
Aln105466	0	0	CAA64495.1	glutathione S-transferase [Pleuronectes platessa]	NA	NA	N	N
Aln105466	0	0	AAQ91198.1	glutathione S-transferase [Micropterus salmoides]	NA	NA	N	N
Aln105467	0	2	CAF89815.1	unnamed protein product [Tetraodon nigroviridis]	NP_055417.1	phosphoinositide-3-kinase, regulatory subunit 4, p150 [Homo sapiens]	N	N
Aln105472	1	0	ABO84823.1	Bloom syndrome helicase [Oryzias latipes]	NP_000048.1	Bloom syndrome protein [Homo sapiens]	N	N
Aln105472	0	0	CAG13113.1	unnamed protein product [Tetraodon nigroviridis]	NA	NA	N	N
Aln105474	0	0	CAG04731.1	unnamed protein product [Tetraodon nigroviridis]	NA	NA	N	N
Aln105474	0	0	XP_001344500.1	PREDICTED: hypothetical protein [Danio rerio]	NA	NA	N	N
Aln105479	0	2	CAG07622.1	unnamed protein product [Tetraodon nigroviridis]	NP_733751.2	myeloid/lymphoid or mixed-lineage leukemia 3 isoform 2 [Homo sapiens]	N	N
Aln105481	0	0	XP_694656.2	PREDICTED: similar to leukocyte immune-type receptor 3 [Danio rerio]	NA	NA	N	N
Aln105485	0	0	CAG01760.1	unnamed protein product [Tetraodon nigroviridis]	NA	NA	N	N
Aln105488	3	4	XP_695421.2	PREDICTED: similar to transposase [Danio rerio]	NA	NA	N	N
Aln105491	0	0	XP_001332001.1	PREDICTED: hypothetical protein [Danio rerio]	NA	NA	N	N
Aln105491	1	0	XP_692132.2	PREDICTED: hypothetical protein [Danio rerio]	NA	NA	N	N
Aln105495	0	0	XP_001341720.1	PREDICTED: similar to pol polyprotein [Danio rerio]	NA	NA	N	N
Aln105495	0	0	XP_001335065.1	PREDICTED: similar to pol polyprotein [Danio rerio]	NA	NA	N	N
Aln105501	0	0	CAG12429.1	unnamed protein product [Tetraodon nigroviridis]	NA	NA	N	N
Aln105508	0	0	BAB91147.1	OmCLC-K [Oreochromis mossambicus]	NA	NA	N	N
Aln105509	0	0	CAG13358.1	unnamed protein product [Tetraodon nigroviridis]	NA	NA	N	N
Aln105512	0	0	XP_695298.2	PREDICTED: similar to A kinase (PRKA) anchor protein 10 [Danio rerio]	NA	NA	N	N
Aln105514	0	0	CAG04981.1	unnamed protein product [Tetraodon nigroviridis]	NA	NA	N	N
Aln105515	0	0	CAG07926.1	unnamed protein product [Tetraodon nigroviridis]	NA	NA	N	N
Aln105529	0	0	CAF93256.1	unnamed protein product [Tetraodon nigroviridis]	NA	NA	N	N
Aln105532	0	0	CAG02437.1	unnamed protein product [Tetraodon nigroviridis]	NA	NA	N	N
Aln105534	0	1	CAG01735.1	unnamed protein product [Tetraodon nigroviridis]	NP_001001891.1	transmembrane protein 16G isoform NGEP long [Homo sapiens]	N	N
Aln105534	0	0	XP_001345787.1	PREDICTED: similar to NGEP long [Danio rerio]	NA	NA	N	N
Aln105536	0	0	CAF98486.1	unnamed protein product [Tetraodon nigroviridis]	NA	NA	N	N
Aln105542	0	0	CAF96175.1	unnamed protein product [Tetraodon nigroviridis]	NA	NA	N	N
Aln105554	0	0	CAG08498.1	unnamed protein product [Tetraodon nigroviridis]	NA	NA	N	N
Aln105558	0	0	XP_001332745.1	PREDICTED: similar to PI-3-kinase-related kinase SMG-1 [Danio rerio]	NA	NA	N	N
Aln105558	0	0	XP_698605.2	PREDICTED: similar to PI-3-kinase-related kinase SMG-1 [Danio rerio]	NP_055907.3	PI-3-kinase-related kinase SMG-1 [Homo sapiens]	N	N
Aln105558	0	2	NP_055907.3	PI-3-kinase-related kinase SMG-1 [Homo sapiens]	NA	NA	N	N
Aln105563	0	0	CAF98974.1	unnamed protein product [Tetraodon nigroviridis]	NA	NA	N	N
Aln105579	0	0	CAG11103.1	unnamed protein product [Tetraodon nigroviridis]	NA	NA	N	N
Aln105580	0	0	NP_001004627.1	hypothetical protein LOC447888 [Danio rerio]	NA	NA	N	N
Aln105580	0	0	CAF88010.1	unnamed protein product [Tetraodon nigroviridis]	NA	NA	N	N
Aln105582	0	0	CAF93638.1	unnamed protein product [Tetraodon nigroviridis]	NA	NA	N	N
Aln105582	0	0	CAF89482.1	unnamed protein product [Tetraodon nigroviridis]	NA	NA	N	N
Aln105584	0	0	XP_001331905.1	PREDICTED: similar to cathepsin A [Danio rerio]	NA	NA	N	N
Aln105584	0	0	CAF99549.1	unnamed protein product [Tetraodon nigroviridis]	NA	NA	N	N
Aln105588	0	0	XP_688274.2	PREDICTED: hypothetical protein [Danio rerio]	NA	NA	N	N
Aln105590	0	0	CAF92080.1	unnamed protein product [Tetraodon nigroviridis]	NP_004997.4	NADH dehydrogenase (ubiquinone) Fe-S protein 1, 75kDa precursor [Homo sapiens]	N	N
Aln105590	0	0	CAF95807.1	unnamed protein product [Tetraodon nigroviridis]	NA	NA	N	N
Aln105592	0	0	Q90413	Fibroblast growth factor receptor 4 precursor (FGFR-4)	NA	NA	N	N
Aln105592	0	0	CAF97301.1	unnamed protein product [Tetraodon nigroviridis]	NA	NA	N	N
Aln105593	1	0	CAF89130.1	unnamed protein product [Tetraodon nigroviridis]	NP_067061.1	family with sequence similarity 60, member A [Homo sapiens]	N	N
Aln105593	0	0	CAG03397.1	unnamed protein product [Tetraodon nigroviridis]	NA	NA	N	N
Aln105600	0	0	XP_699089.1	PREDICTED: hypothetical protein [Danio rerio]	NA	NA	N	N
Aln105600	0	0	CAG00207.1	unnamed protein product [Tetraodon nigroviridis]	NA	NA	N	N
Aln105601	0	0	AAK58879.1	putative reverse transcriptase [Takifugu rubripes]	NA	NA	N	N
Aln105611	0	0	XP_683397.2	PREDICTED: hypothetical protein, partial [Danio rerio]	NA	NA	N	N
Aln105611	0	0	NP_877398.1	phosphoinositide-specific phospholipase C beta 1 isoform b [Homo sapiens]	NA	NA	N	N
Aln105612	2	3	XP_001346369.1	PREDICTED: hypothetical protein [Danio rerio]	NP_849172.1	NOD3 protein [Homo sapiens]	N	N
Aln105622	0	0	AAS83198.1	reverse transcriptase [Fundulus heteroclitus]	NA	NA	N	N
Aln105622	0	1	AAD02930.1	reverse transcriptase [Oryzias latipes]	NA	NA	N	N
Aln105624	0	1	CAG06226.1	unnamed protein product [Tetraodon nigroviridis]	NP_775808.2	GTF2I repeat domain containing 2 [Homo sapiens]	N	N
Aln105626	0	0	BAC53788.1	carboxypeptidase A1 [Paralichthys olivaceus]	NA	NA	N	N
Aln105627	0	0	XP_001336844.1	PREDICTED: similar to ReO_6, partial [Danio rerio]	NA	NA	N	N
Aln105627	0	0	XP_001335948.1	PREDICTED: similar to ReO_6 [Danio rerio]	NA	NA	N	N
Aln105627	0	1	XP_001337855.1	PREDICTED: similar to ReO_6 [Danio rerio]	NA	NA	N	N
Aln105630	0	0	NP_001004497.2	solute carrier family 25, member 43 [Danio rerio]	NA	NA	N	N
Aln105637	0	0	CAG11209.1	unnamed protein product [Tetraodon nigroviridis]	NA	NA	N	N
Aln105641	0	0	AAF21999.1	cytochrome P450 2P2 [Fundulus heteroclitus]	NA	NA	N	N
Aln105645	1	0	CAG12440.1	unnamed protein product [Tetraodon nigroviridis]	NP_062540.2	leucine-rich repeat-containing 8 [Homo sapiens]	N	N
Aln105646	0	0	CAG09438.1	unnamed protein product [Tetraodon nigroviridis]	NA	NA	N	N
Aln105650	0	0	CAG04288.1	unnamed protein product [Tetraodon nigroviridis]	NA	NA	N	N
Aln105658	0	0	CAG04582.1	unnamed protein product [Tetraodon nigroviridis]	NA	NA	N	N
Aln105658	1	0	XP_001338789.1	PREDICTED: hypothetical protein [Danio rerio]	NP_597998.1	polyamine N-acetyltransferase [Homo sapiens]	N	N
Aln105661	1	0	XP_001345195.1	PREDICTED: similar to formin-like 2, [Danio rerio]	NA	NA	N	N
Aln105667	0	0	XP_001345300.1	PREDICTED: similar to transposase (putative) [Danio rerio]	NA	NA	N	N
Aln105678	0	0	CAF98772.1	unnamed protein product [Tetraodon nigroviridis]	NA	NA	N	N
Aln105678	0	0	CAF95469.1	unnamed protein product [Tetraodon nigroviridis]	XP_945963.1	PREDICTED: similar to retrotransposon-like 1 [Homo sapiens]	N	N
Aln105679	0	0	CAG07113.1	unnamed protein product [Tetraodon nigroviridis]	NA	NA	N	N
Aln105680	0	0	CAG04416.1	unnamed protein product [Tetraodon nigroviridis]	NA	NA	N	N
Aln105680	0	0	XP_687465.2	PREDICTED: hypothetical protein [Danio rerio]	NA	NA	N	N
Aln105686	0	2	NP_957397.1	hypothetical protein LOC394078 [Danio rerio]	NA	NA	N	N
Aln105688	0	0	CAG03826.1	unnamed protein product [Tetraodon nigroviridis]	NA	NA	N	N
Aln105694	0	0	Q561X0	UPF0427 protein C16orf69 homolog	NA	NA	N	N
Aln105703	0	0	CAF99005.1	unnamed protein product [Tetraodon nigroviridis]	NA	NA	N	N
Aln105706	0	0	CAF96584.1	unnamed protein product [Tetraodon nigroviridis]	NA	NA	N	N
Aln105712	0	0	CAG09657.1	unnamed protein product [Tetraodon nigroviridis]	NA	NA	N	N
Aln105715	0	0	XP_698240.2	PREDICTED: similar to Solute carrier family 16 (monocarboxylic acid transporters), member 13 [Danio rerio]	NA	NA	N	N
Aln105716	1	0	CAF93072.1	unnamed protein product [Tetraodon nigroviridis]	XP_497354.2	PREDICTED: similar to hect domain and RLD 2 isoform 1 [Homo sapiens]	N	N
Aln105716	0	0	XP_001331944.1	PREDICTED: similar to chromosome 12 open reading frame 51, [Danio rerio]	NA	NA	N	N
Aln105717	0	0	CAF90773.1	unnamed protein product [Tetraodon nigroviridis]	NA	NA	N	N
Aln105718	0	0	CAG09281.1	unnamed protein product [Tetraodon nigroviridis]	NA	NA	N	N
Aln105719	0	0	CAG01287.1	unnamed protein product [Tetraodon nigroviridis]	NA	NA	N	N
Aln105720	1	0	NP_922917.1	dopamine receptor D2 like [Danio rerio]	NP_000786.1	dopamine receptor D2 isoform long [Homo sapiens]	N	N
Aln105726	0	0	NP_001003876.1	DEAD (Asp-Glu-Ala-Asp) box polypeptide 56 [Danio rerio]	NA	NA	N	N
Aln105730	0	0	CAG07048.1	unnamed protein product [Tetraodon nigroviridis]	NA	NA	N	N
Aln105754	0	0	CAG12392.1	unnamed protein product [Tetraodon nigroviridis]	NA	NA	N	N
Aln105758	1	0	CAG07851.1	unnamed protein product [Tetraodon nigroviridis]	NA	NA	N	N
Aln105776	0	0	NP_001001725.1	tetratricopeptide repeat domain 10 [Danio rerio]	NA	NA	N	N
Aln105783	0	0	XP_001340303.1	PREDICTED: similar to Im:6899804 protein [Danio rerio]	NA	NA	N	N
Aln105783	0	0	CAG01448.1	unnamed protein product [Tetraodon nigroviridis]	NA	NA	N	N
Aln105787	0	0	NP_001003649.1	hypothetical protein LOC445255 [Danio rerio]	NA	NA	N	N
Aln105787	0	2	NP_002872.1	v-ral simian leukemia viral oncogene homolog B [Homo sapiens]	NA	NA	N	N
Aln105791	0	0	CAF89613.1	unnamed protein product [Tetraodon nigroviridis]	NA	NA	N	N
Aln105792	0	0	NP_620687.1	ADAM metallopeptidase with thrombospondin type 1 motif, 16 preproprotein [Homo sapiens]	NA	NA	N	N
Aln105798	0	0	XP_001339596.1	PREDICTED: similar to Dlgh3 protein [Danio rerio]	NA	NA	N	N
Aln105799	1	1	CAG07574.1	unnamed protein product [Tetraodon nigroviridis]	NP_060106.2	transient receptor potential cation channel, subfamily M, member 4 [Homo sapiens]	N	N
Aln105818	0	0	NP_065196.1	hypothetical protein LOC57223 [Homo sapiens]	NA	NA	N	N
Aln105827	0	1	ABL75871.1	protocadherin 2A31 [Takifugu rubripes]	NP_061729.1	protocadherin alpha 3 isoform 1 precursor [Homo sapiens]	N	N
Aln105829	0	0	CAG00429.1	unnamed protein product [Tetraodon nigroviridis]	NA	NA	N	N
Aln105833	0	0	CAF99226.1	unnamed protein product [Tetraodon nigroviridis]	NA	NA	N	N
Aln105834	0	0	CAF96462.1	unnamed protein product [Tetraodon nigroviridis]	NA	NA	N	N
Aln105835	0	0	CAG08266.1	unnamed protein product [Tetraodon nigroviridis]	NA	NA	N	N
Aln105836	1	3	AAL35358.1	putative GAG protein [Tetraodon nigroviridis]	NA	NA	N	N
Aln105838	0	0	Q499B3	Protein KIAA1310 homolog	NA	NA	N	N
Aln105844	0	0	CAF92022.1	unnamed protein product [Tetraodon nigroviridis]	NA	NA	N	N
Aln105849	0	0	BAD11375.1	natriuretic peptide receptor type-C [Oryzias latipes]	NA	NA	N	N
Aln105849	0	0	BAA06711.1	natriuretic peptide receptor type-C [Anguilla japonica]	NA	NA	N	N
Aln105849	0	0	CAF89778.1	unnamed protein product [Tetraodon nigroviridis]	NA	NA	N	N
Aln105850	0	0	XP_001338412.1	PREDICTED: similar to pol polyprotein [Danio rerio]	NA	NA	N	N
Aln105855	3	1	CAG09901.1	unnamed protein product [Tetraodon nigroviridis]	NP_076872.1	connexin 31 [Homo sapiens]	N	N
Aln105863	1	0	CAG03816.1	unnamed protein product [Tetraodon nigroviridis]	NP_001034589.1	hypothetical protein LOC127731 [Homo sapiens]	N	N
Aln105865	0	0	BAD93695.1	vitellogenin [Verasper moseri]	NA	NA	N	N
Aln105865	0	0	AAZ17415.1	vitellogenin A [Morone americana]	NA	NA	N	N
Aln105865	0	0	AAI29035.1	Zgc:136286 protein [Danio rerio]	NA	NA	N	N
Aln105869	0	0	CAF99169.1	unnamed protein product [Tetraodon nigroviridis]	NA	NA	N	N
Aln105869	0	0	NP_001005336.1	dynamin 1 isoform 2 [Homo sapiens]	NA	NA	N	N
Aln105881	1	0	CAG05511.1	unnamed protein product [Tetraodon nigroviridis]	NA	NA	N	N
Aln105885	0	0	CAG07291.1	unnamed protein product [Tetraodon nigroviridis]	NA	NA	N	N
Aln105886	1	0	CAF96889.1	unnamed protein product [Tetraodon nigroviridis]	NP_002438.1	macrophage stimulating 1 receptor [Homo sapiens]	N	N
Aln105886	0	0	CAA09086.1	plasminogen related growth factor receptor 3 [Takifugu rubripes]	NA	NA	N	N
Aln105891	0	0	CAF98355.1	unnamed protein product [Tetraodon nigroviridis]	NP_997221.1	lactase-like [Homo sapiens]	N	N
Aln105891	0	0	XP_692686.2	PREDICTED: hypothetical protein [Danio rerio]	NA	NA	N	N
Aln105895	0	0	CAD87780.1	novel protein similar to human titin (TTN) [Danio rerio]	NA	NA	N	N
Aln105898	1	1	CAF97621.1	unnamed protein product [Tetraodon nigroviridis]	NA	NA	N	N
Aln105901	1	0	CAG09199.1	unnamed protein product [Tetraodon nigroviridis]	NP_060347.2	hypothetical protein LOC54978 [Homo sapiens]	N	N
Aln105906	0	1	XP_001336775.1	PREDICTED: hypothetical protein [Danio rerio]	NA	NA	N	N
Aln105907	0	0	CAG04282.1	unnamed protein product [Tetraodon nigroviridis]	NA	NA	N	N
Aln105916	0	0	CAG13126.1	unnamed protein product [Tetraodon nigroviridis]	NA	NA	N	N
Aln105924	0	0	CAF96961.1	unnamed protein product [Tetraodon nigroviridis]	NA	NA	N	N
Aln105925	0	1	XP_684727.2	PREDICTED: hypothetical protein [Danio rerio]	NP_004886.3	cryopyrin isoform a [Homo sapiens]	N	N
Aln105925	2	0	XP_690098.2	PREDICTED: hypothetical protein [Danio rerio]	NA	NA	N	N
Aln105929	0	0	Q90WM5	Doublesex and mab-3-related transcription factor 3	NA	NA	N	N
Aln105935	0	0	CAG02485.1	unnamed protein product [Tetraodon nigroviridis]	NA	NA	N	N
Aln105943	0	0	Q7ZWB7	Bardet-Biedl syndrome 5 protein homolog	NA	NA	N	N
Aln105949	0	0	AAC64371.1	MHC class II alpha chain [Aulonocara hansbaenschi]	NA	NA	N	N
Aln105952	0	0	XP_001333504.1	PREDICTED: similar to ReO_6 [Danio rerio]	NA	NA	N	N
Aln105953	0	0	CAG07455.1	unnamed protein product [Tetraodon nigroviridis]	NA	NA	N	N
Aln105953	1	0	CAG06601.1	unnamed protein product [Tetraodon nigroviridis]	NA	NA	N	N
Aln105956	0	1	CAG00357.1	unnamed protein product [Tetraodon nigroviridis]	NP_001010848.2	neuregulin 3 [Homo sapiens]	N	N
Aln105962	0	0	CAG00581.1	unnamed protein product [Tetraodon nigroviridis]	NA	NA	N	N
Aln105962	0	0	CAF92680.1	unnamed protein product [Tetraodon nigroviridis]	NA	NA	N	N
Aln105965	0	1	XP_001343614.1	PREDICTED: similar to pol polyprotein [Danio rerio]	XP_944279.2	PREDICTED: similar to G-protein signalling modulator 1 (AGS3-like, C. elegans) [Homo sapiens]	N	N
Aln105966	0	0	CAF98884.1	unnamed protein product [Tetraodon nigroviridis]	NA	NA	N	N
Aln105974	0	0	CAG01606.1	unnamed protein product [Tetraodon nigroviridis]	NA	NA	N	N
Aln105986	1	0	XP_684861.2	PREDICTED: similar to non-lens beta gamma-crystallin like protein [Danio rerio]	NP_001615.1	absent in melanoma 1 [Homo sapiens]	N	N
Aln105998	1	1	CAG12943.1	unnamed protein product [Tetraodon nigroviridis]	NP_064519.2	dihydropyrimidinase-like 5 [Homo sapiens]	N	N
Aln106001	0	0	CAG09429.1	unnamed protein product [Tetraodon nigroviridis]	NA	NA	N	N
Aln106004	0	0	AAS78721.1	reverse transcriptase [Cyprinodon variegatus]	NA	NA	N	N
Aln106010	5	3	CAG12724.1	unnamed protein product [Tetraodon nigroviridis]	NA	NA	N	N
Aln106020	0	0	CAG06027.1	unnamed protein product [Tetraodon nigroviridis]	NA	NA	N	N
Aln106020	0	0	NP_998106.1	v-maf musculoaponeurotic fibrosarcoma oncogene homolog g (avian), 2 [Danio rerio]	NA	NA	N	N
Aln106023	0	0	BAF45897.1	ribosomal protein S9 [Solea senegalensis]	NA	NA	N	N
Aln106030	0	0	Q6Q7X9	Kelch-like protein 31 (Kelch repeat and BTB domain-containing protein 1) (Kelch-like protein Klhl)	NA	NA	N	N
Aln106030	0	0	NP_001003760.2	kelch repeat and BTB (POZ) domain containing 1 [Homo sapiens]	NA	NA	N	N
Aln106039	0	0	XP_690726.2	PREDICTED: similar to Ribosomal protein S6 kinase b, polypeptide 1 [Danio rerio]	NA	NA	N	N
Aln106039	0	0	CAF90656.1	unnamed protein product [Tetraodon nigroviridis]	NA	NA	N	N
Aln106042	0	0	CAF99626.1	unnamed protein product [Tetraodon nigroviridis]	NA	NA	N	N
Aln106045	0	1	XP_001342650.1	PREDICTED: hypothetical protein [Danio rerio]	NA	NA	N	N
Aln106053	0	0	XP_692410.2	PREDICTED: hypothetical protein LOC337230 [Danio rerio]	NA	NA	N	N
Aln106063	0	1	CAF99319.1	unnamed protein product [Tetraodon nigroviridis]	NP_005497.1	scavenger receptor class B, member 2 [Homo sapiens]	N	N
Aln106065	0	1	NP_938009.1	homeodomain-interacting protein kinase 1 isoform 1 [Homo sapiens]	NA	NA	N	N
Aln106069	0	0	XP_701119.2	PREDICTED: hypothetical protein [Danio rerio]	NA	NA	N	N
Aln106070	0	0	CAG11648.1	unnamed protein product [Tetraodon nigroviridis]	NA	NA	N	N
Aln106070	0	0	XP_696194.2	PREDICTED: similar to amylo-1, 6-glucosidase/4-alpha-glucancotransferase [Danio rerio]	NA	NA	N	N
Aln106074	0	0	CAG03532.1	unnamed protein product [Tetraodon nigroviridis]	NA	NA	N	N
Aln106079	0	0	CAK04375.1	novel protein similar to vertebrate homeodomain interacting protein kinase 2 (HIPK2) [Danio rerio]	NA	NA	N	N
Aln106080	0	0	CAG09413.1	unnamed protein product [Tetraodon nigroviridis]	NA	NA	N	N
Aln106081	0	0	AAI34864.1	Unknown (protein for IMAGE:8786764) [Danio rerio]	NA	NA	N	N
Aln106085	0	0	CAG10476.1	unnamed protein product [Tetraodon nigroviridis]	NA	NA	N	N
Aln106087	0	0	CAA72123.1	annexin max2 [Oryzias latipes]	NA	NA	N	N
Aln106096	0	0	CAG06109.1	unnamed protein product [Tetraodon nigroviridis]	NA	NA	N	N
Aln106106	0	0	XP_001339368.1	PREDICTED: hypothetical protein [Danio rerio]	NA	NA	N	N
Aln106106	0	0	CAF96287.1	unnamed protein product [Tetraodon nigroviridis]	NA	NA	N	N
Aln106123	1	0	XP_001341966.1	PREDICTED: similar to RIKEN cDNA B830045N13 gene [Danio rerio]	NP_950252.1	family with sequence similarity 5, member C [Homo sapiens]	N	N
Aln106126	0	1	CAG03303.1	unnamed protein product [Tetraodon nigroviridis]	NP_000950.1	prostaglandin F receptor isoform a precursor [Homo sapiens]	N	N
Aln106128	0	0	CAG00647.1	unnamed protein product [Tetraodon nigroviridis]	NA	NA	N	N
Aln106130	3	2	CAK04383.1	novel protein similar to vertebrate alanyl (membrane) aminopeptidase (aminopeptidase N, aminopeptidase M, microsomal aminopeptidase, CD13, p150) (ANPEP) [Danio rerio]	NP_001141.1	membrane alanine aminopeptidase precursor [Homo sapiens]	N	N
Aln106131	0	0	CAG13351.1	unnamed protein product [Tetraodon nigroviridis]	NP_009135.3	DEAD (Asp-Glu-Ala-Asp) box polypeptide 20 [Homo sapiens]	N	N
Aln106131	0	0	P0C218	Probable ATP-dependent RNA helicase DDX20 (DEAD box protein 20)	NA	NA	N	N
Aln106134	1	3	XP_001334831.1	PREDICTED: similar to Viral A-type inclusion protein repeat, putative [Danio rerio]	NP_002069.2	golgi autoantigen, golgin subfamily a, 4 [Homo sapiens]	N	N
Aln106135	0	0	CAG05654.1	unnamed protein product [Tetraodon nigroviridis]	NA	NA	N	N
Aln106135	0	0	NP_001072069.1	B-cell lymphoma 6 protein [Takifugu rubripes]	NP_001697.2	B-cell lymphoma 6 protein [Homo sapiens]	N	N
Aln106138	0	0	CAG07708.1	unnamed protein product [Tetraodon nigroviridis]	NA	NA	N	N
Aln106142	0	2	CAG05331.1	unnamed protein product [Tetraodon nigroviridis]	NP_733751.2	myeloid/lymphoid or mixed-lineage leukemia 3 isoform 2 [Homo sapiens]	N	N
Aln106147	1	2	BAB83836.1	LReO_3 [Oryzias latipes]	XP_370756.2	PREDICTED: similar to CG10889-PA [Homo sapiens]	N	N
Aln106149	0	0	NP_956690.1	hypothetical protein LOC393367 [Danio rerio]	NA	NA	N	N
Aln106150	0	0	CAG04594.1	unnamed protein product [Tetraodon nigroviridis]	NA	NA	N	N
Aln106153	0	0	CAG07550.1	unnamed protein product [Tetraodon nigroviridis]	NA	NA	N	N
Aln106154	0	0	NP_932336.2	transketolase [Danio rerio]	NA	NA	N	N
Aln106158	0	0	NP_001077316.1	hypothetical protein LOC568117 [Danio rerio]	NA	NA	N	N
Aln106160	0	0	CAF89834.1	unnamed protein product [Tetraodon nigroviridis]	NA	NA	N	N
Aln106161	1	0	CAF92145.1	unnamed protein product [Tetraodon nigroviridis]	NA	NA	N	N
Aln106166	0	0	CAF97831.1	unnamed protein product [Tetraodon nigroviridis]	NA	NA	N	N
Aln106176	0	0	CAF99227.1	unnamed protein product [Tetraodon nigroviridis]	NA	NA	N	N
Aln106177	0	2	CAG08254.1	unnamed protein product [Tetraodon nigroviridis]	NP_057316.3	interleukin 1 receptor-like 1 isoform 1 precursor [Homo sapiens]	N	N
Aln106178	0	0	CAG00440.1	unnamed protein product [Tetraodon nigroviridis]	NA	NA	N	N
Aln106179	0	0	NP_005404.1	sine oculis homeobox homolog 3 [Homo sapiens]	NA	NA	N	N
Aln106179	0	0	CAG10545.1	unnamed protein product [Tetraodon nigroviridis]	NA	NA	N	N
Aln106180	0	0	CAG02891.1	unnamed protein product [Tetraodon nigroviridis]	NA	NA	N	N
Aln106180	0	0	CAM46934.1	novel protein similar to vertebrate solute carrier family 25, member 35 (SLC25A35) [Danio rerio]	NA	NA	N	N
Aln106182	0	1	CAF90790.1	unnamed protein product [Tetraodon nigroviridis]	NP_003913.2	guanine nucleotide exchange factor p532 [Homo sapiens]	N	N
Aln106190	0	0	NP_956321.1	ribosomal protein L10 [Danio rerio]	NA	NA	N	N
Aln106190	0	0	CAF90584.1	unnamed protein product [Tetraodon nigroviridis]	NA	NA	N	N
Aln106190	0	0	AAY79209.1	ribosomal protein L10 [Siniperca chuatsi]	NA	NA	N	N
Aln106202	0	0	CAG03262.1	unnamed protein product [Tetraodon nigroviridis]	NA	NA	N	N
Aln106203	0	0	CAG06148.1	unnamed protein product [Tetraodon nigroviridis]	NA	NA	N	N
Aln106205	0	0	CAF98959.1	unnamed protein product [Tetraodon nigroviridis]	NA	NA	N	N
Aln106206	1	0	CAG07997.1	unnamed protein product [Tetraodon nigroviridis]	NP_055625.2	centrosome-associated protein 350 [Homo sapiens]	N	N
Aln106210	0	1	CAF98817.1	unnamed protein product [Tetraodon nigroviridis]	NA	NA	N	N
Aln106218	0	0	CAG09051.1	unnamed protein product [Tetraodon nigroviridis]	NA	NA	N	N
Aln106225	0	0	CAG04714.1	unnamed protein product [Tetraodon nigroviridis]	NA	NA	N	N
Aln106225	0	1	AAD10845.1	receptor protein tyrosine kinase [Tetraodon fluviatilis]	NP_066124.1	ret proto-oncogene isoform a [Homo sapiens]	N	N
Aln106230	1	0	CAF98992.1	unnamed protein product [Tetraodon nigroviridis]	NA	NA	N	N
Aln106230	0	0	CAF89322.1	unnamed protein product [Tetraodon nigroviridis]	NA	NA	N	N
Aln106237	0	1	NP_000081.1	procollagen, type III, alpha 1 [Homo sapiens]	NA	NA	N	N
Aln106237	0	0	NP_000486.1	alpha 5 type IV collagen isoform 1, precursor [Homo sapiens]	NA	NA	N	N
Aln106237	0	0	CAG05848.1	unnamed protein product [Tetraodon nigroviridis]	NA	NA	N	N
Aln106237	0	0	CAF94060.1	unnamed protein product [Tetraodon nigroviridis]	NA	NA	N	N
Aln106237	0	1	XP_001337645.1	PREDICTED: hypothetical protein [Danio rerio]	NA	NA	N	N
Aln106245	1	0	CAI11720.1	novel protein similar to vertebrate fibronectin type III domain containing 1 (FNDC1) [Danio rerio]	NA	NA	N	N
Aln106246	0	0	CAG03714.1	unnamed protein product [Tetraodon nigroviridis]	NA	NA	N	N
Aln106257	0	0	CAG03027.1	unnamed protein product [Tetraodon nigroviridis]	NA	NA	N	N
Aln106258	0	0	XP_698939.2	PREDICTED: similar to cadherin 12, type 2 (N-cadherin 2),, partial [Danio rerio]	NA	NA	N	N
Aln106260	0	0	CAG01125.1	unnamed protein product [Tetraodon nigroviridis]	NA	NA	N	N
Aln106260	0	0	XP_694050.2	PREDICTED: similar to sodium- and chloride-activated ATP-sensitive potassium channel; SLICK, partial [Danio rerio]	NA	NA	N	N
Aln106261	0	0	CAG07794.1	unnamed protein product [Tetraodon nigroviridis]	NA	NA	N	N
Aln106262	0	0	CAG12816.1	unnamed protein product [Tetraodon nigroviridis]	NA	NA	N	N
Aln106270	0	0	CAJ14130.1	C-type MBL-2 protein [Oncorhynchus mykiss]	NA	NA	N	N
Aln106270	0	0	XP_001342293.1	PREDICTED: hypothetical protein [Danio rerio]	NA	NA	N	N
Aln106281	0	0	CAF93589.1	unnamed protein product [Tetraodon nigroviridis]	NA	NA	N	N
Aln106285	0	0	AAH75943.1	UDP-GlcNAc:betaGal beta-1,3-N-acetylglucosaminyltransferase 5 [Danio rerio]	NA	NA	N	N
Aln106291	0	0	CAF95534.1	unnamed protein product [Tetraodon nigroviridis]	NA	NA	N	N
Aln106294	0	0	NP_079455.2	plexin A2 [Homo sapiens]	NA	NA	N	N
Aln106294	1	0	AAR16325.1	met proto-oncogene precursor [Tetraodon nigroviridis]	NP_000236.2	met proto-oncogene precursor [Homo sapiens]	N	N
Aln106299	0	1	CAG08852.1	unnamed protein product [Tetraodon nigroviridis]	NA	NA	N	N
Aln106305	0	0	NP_001697.2	B-cell lymphoma 6 protein [Homo sapiens]	NA	NA	N	N
Aln106305	0	0	CAF89583.1	unnamed protein product [Tetraodon nigroviridis]	NA	NA	N	N
Aln106307	0	0	CAG11187.1	unnamed protein product [Tetraodon nigroviridis]	NA	NA	N	N
Aln106314	0	0	XP_001342337.1	PREDICTED: hypothetical protein [Danio rerio]	NA	NA	N	N
Aln106316	0	0	XP_001341935.1	PREDICTED: similar to metalloprotease disintegrin 15 with thrombospondin domains [Danio rerio]	NA	NA	N	N
Aln106317	0	0	XP_691694.2	PREDICTED: similar to Chromodomain helicase DNA binding protein 1, partial [Danio rerio]	NA	NA	N	N
Aln106321	0	1	CAF97943.1	unnamed protein product [Tetraodon nigroviridis]	NA	NA	N	N
Aln106321	0	0	NP_956161.1	beta-1,4-mannosyltransferase [Danio rerio]	NA	NA	N	N
Aln106338	0	0	CAG04838.1	unnamed protein product [Tetraodon nigroviridis]	NA	NA	N	N
Aln106340	0	0	CAF93231.1	unnamed protein product [Tetraodon nigroviridis]	NA	NA	N	N
Aln106341	0	0	XP_682944.2	PREDICTED: similar to RAP1, GTPase activating protein 1, [Danio rerio]	NA	NA	N	N
Aln106343	0	0	Q1KKY2	Homeobox protein Hox-B9a	NA	NA	N	N
Aln106344	0	0	CAG06551.1	unnamed protein product [Tetraodon nigroviridis]	NA	NA	N	N
Aln106357	0	0	XP_685027.2	PREDICTED: hypothetical protein [Danio rerio]	NA	NA	N	N
Aln106359	0	0	CAF93301.1	unnamed protein product [Tetraodon nigroviridis]	NA	NA	N	N
Aln106360	0	0	XP_001340207.1	PREDICTED: hypothetical protein [Danio rerio]	NA	NA	N	N
Aln106362	0	0	CAF96720.1	unnamed protein product [Tetraodon nigroviridis]	NA	NA	N	N
Aln106375	0	0	AAF28779.1	immune-type receptor 5 [Sphoeroides nephelus]	NA	NA	N	N
Aln106375	0	0	AAL83814.1	novel immune-type receptor 1 [Oncorhynchus mykiss]	NA	NA	N	N
Aln106375	0	0	AAF28789.1	immune-type receptor 11 [Sphoeroides nephelus]	NA	NA	N	N
Aln106378	0	0	CAG12074.1	unnamed protein product [Tetraodon nigroviridis]	NA	NA	N	N
Aln106384	1	0	CAF89615.1	unnamed protein product [Tetraodon nigroviridis]	NA	NA	N	N
Aln106399	4	3	NP_001025143.1	hypothetical protein LOC574425 [Danio rerio]	NP_963860.1	monocarboxylate transporter 13 [Homo sapiens]	N	N
Aln106402	0	3	XP_687788.2	PREDICTED: hypothetical protein [Danio rerio]	NP_940919.1	TBC1 domain family, member 10C [Homo sapiens]	N	N
Aln106404	0	0	CAG04054.1	unnamed protein product [Tetraodon nigroviridis]	NA	NA	N	N
Aln106415	0	1	XP_001333395.1	PREDICTED: hypothetical protein [Danio rerio]	NA	NA	N	N
Aln106420	0	0	XP_001126217.1	PREDICTED: similar to Protein C10orf93 [Homo sapiens]	NA	NA	N	N
Aln106425	0	0	NP_612152.1	polycystin-1L1 [Homo sapiens]	NA	NA	N	N
Aln106426	0	0	CAG09550.1	unnamed protein product [Tetraodon nigroviridis]	NA	NA	N	N
Aln106426	0	0	XP_683280.2	PREDICTED: hypothetical protein, partial [Danio rerio]	NP_000072.2	lysosomal trafficking regulator isoform 1 [Homo sapiens]	N	N
Aln106431	0	0	NP_001002490.1	hypothetical protein LOC436763 [Danio rerio]	NA	NA	N	N
Aln106434	0	0	CAG13304.1	unnamed protein product [Tetraodon nigroviridis]	NA	NA	N	N
Aln106440	0	0	CAG09256.1	unnamed protein product [Tetraodon nigroviridis]	NA	NA	N	N
Aln106447	0	0	AAC28366.1	neprilysin [Perca flavescens]	NA	NA	N	N
Aln106448	0	0	CAF95347.1	unnamed protein product [Tetraodon nigroviridis]	NA	NA	N	N
Aln106451	0	0	ABG89396.1	protein tyrosine phosphatases epsilon variant 2 [Paralichthys olivaceus]	NA	NA	N	N
Aln106456	0	0	AAN15747.1	reverse transcriptase-like protein [Paralichthys olivaceus]	NA	NA	N	N
Aln106468	0	0	CAF94453.1	unnamed protein product [Tetraodon nigroviridis]	NA	NA	N	N
Aln106468	0	0	NP_004120.1	guanylate cyclase 1, soluble, beta 2 [Homo sapiens]	NA	NA	N	N
Aln106469	0	2	BAC82619.1	pol-like protein [Danio rerio]	NA	NA	N	N
Aln106470	1	0	XP_001340821.1	PREDICTED: similar to pol polyprotein [Danio rerio]	NA	NA	N	N
Aln106470	0	0	XP_001333226.1	PREDICTED: similar to gag-protease [Danio rerio]	NA	NA	N	N
Aln106478	0	0	XP_001339908.1	PREDICTED: hypothetical protein isoform 2 [Danio rerio]	NA	NA	N	N
Aln106481	2	0	CAF98284.1	unnamed protein product [Tetraodon nigroviridis]	NA	NA	N	N
Aln106481	0	0	NP_001006061.1	hypothetical protein LOC450041 [Danio rerio]	NA	NA	N	N
Aln106482	0	0	CAG07282.1	unnamed protein product [Tetraodon nigroviridis]	NA	NA	N	N
Aln106484	0	0	CAG08427.1	unnamed protein product [Tetraodon nigroviridis]	NA	NA	N	N
Aln106497	0	0	CAG02201.1	unnamed protein product [Tetraodon nigroviridis]	NA	NA	N	N
Aln106498	0	0	CAG04892.1	unnamed protein product [Tetraodon nigroviridis]	NA	NA	N	N
Aln106499	0	1	NP_001076458.1	hypothetical protein LOC100007705 [Danio rerio]	NA	NA	N	N
Aln106512	0	0	NP_001070848.1	hypothetical protein LOC563923 [Danio rerio]	NA	NA	N	N
Aln106515	1	1	BAD04856.1	reverse transcriptase [Takifugu rubripes]	NA	NA	N	N
Aln106527	1	0	CAF95992.1	unnamed protein product [Tetraodon nigroviridis]	NP_061985.1	ATP-binding cassette, sub-family A, member 7 isoform a [Homo sapiens]	N	N
Aln106528	0	0	CAG06589.1	unnamed protein product [Tetraodon nigroviridis]	NA	NA	N	N
Aln106536	0	0	NP_003581.1	cullin 3 [Homo sapiens]	NA	NA	N	N
Aln106540	0	0	DAA01884.1	TPA_inf: FAM20A [Takifugu rubripes]	NA	NA	N	N
Aln106550	0	0	CAG13198.1	unnamed protein product [Tetraodon nigroviridis]	NA	NA	N	N
Aln106554	0	1	NP_078808.3	sperm associated antigen 16 isoform 1 [Homo sapiens]	NA	NA	N	N
Aln106555	0	0	CAG02721.1	unnamed protein product [Tetraodon nigroviridis]	NA	NA	N	N
Aln106561	0	0	NP_004555.1	PET112-like [Homo sapiens]	NA	NA	N	N
Aln106563	0	1	XP_698496.2	PREDICTED: hypothetical protein [Danio rerio]	NP_775808.2	GTF2I repeat domain containing 2 [Homo sapiens]	N	N
Aln106576	0	0	CAG09507.1	unnamed protein product [Tetraodon nigroviridis]	NA	NA	N	N
Aln106576	0	0	XP_001345158.1	PREDICTED: hypothetical protein [Danio rerio]	NA	NA	N	N
Aln106576	0	0	XP_947262.2	PREDICTED: hypothetical protein LOC442132 [Homo sapiens]	NA	NA	N	N
Aln106576	0	0	BAB55662.1	collagen a3(I) [Oncorhynchus mykiss]	NA	NA	N	N
Aln106592	0	0	XP_001346113.1	PREDICTED: similar to reverse transcriptase-like [Danio rerio]	NA	NA	N	N
Aln106594	0	0	CAF92511.1	unnamed protein product [Tetraodon nigroviridis]	NA	NA	N	N
Aln106600	0	0	CAG10859.1	unnamed protein product [Tetraodon nigroviridis]	NA	NA	N	N
Aln106602	0	0	CAG00789.1	unnamed protein product [Tetraodon nigroviridis]	NA	NA	N	N
Aln106603	0	0	CAG13814.1	unnamed protein product [Tetraodon nigroviridis]	NA	NA	N	N
Aln106605	1	0	CAG12692.1	unnamed protein product [Tetraodon nigroviridis]	NP_115925.1	netrin G2 [Homo sapiens]	N	N
[truncated: 7,069 more rows]
